# Supplementary material for: Subfamily-level comparative transcriptomics of key immune regulators in plants and suspension cells reveals novel rice blast resistance genes
Source: Plant Cell Physiol. 2026 Feb 10;67(6):976–1001. doi: 10.1093/pcp/pcag019 (PMC13317940; doi:10.1093/pcp/pcag019)
Supplement: Supplementary_Tables_S1-S18_pcag019 [file supplementary_tables_s1-s18_pcag019.xlsx]

## Sheet: S1_RLK_transcript_list
Table S1: OsRLK transcript list
Gene_ID	RLK_family
LOC_Os01g01110.1	RLK-Pelle_LRR-VII-1
LOC_Os01g01410.1	RLK-Pelle_C-LEC
LOC_Os01g01410.2	RLK-Pelle_C-LEC
LOC_Os01g02040.1	RLK-Pelle_PERK-1
LOC_Os01g02040.2	RLK-Pelle_PERK-1
LOC_Os01g02290.1	RLK-Pelle_LRK10L-2
LOC_Os01g02290.2	RLK-Pelle_LRK10L-2
LOC_Os01g02300.1	RLK-Pelle_LRK10L-2
LOC_Os01g02310.1	RLK-Pelle_SD-2b
LOC_Os01g02320.1	RLK-Pelle_LRK10L-2
LOC_Os01g02350.1	RLK-Pelle_LRK10L-2
LOC_Os01g02360.1	RLK-Pelle_LRK10L-2
LOC_Os01g02390.1	RLK-Pelle_LRK10L-2
LOC_Os01g02390.2	RLK-Pelle_LRK10L-2
LOC_Os01g02400.1	RLK-Pelle_LRK10L-2
LOC_Os01g02400.2	RLK-Pelle_LRK10L-2
LOC_Os01g02400.3	RLK-Pelle_LRK10L-2
LOC_Os01g02410.1	RLK-Pelle_LRK10L-2
LOC_Os01g02420.1	RLK-Pelle_LRK10L-2
LOC_Os01g02430.1	RLK-Pelle_LRK10L-2
LOC_Os01g02440.1	RLK-Pelle_LRK10L-2
LOC_Os01g02460.1	RLK-Pelle_LRK10L-2
LOC_Os01g02550.1	RLK-Pelle_LRK10L-2
LOC_Os01g02560.1	RLK-Pelle_LRK10L-2
LOC_Os01g02570.1	RLK-Pelle_LRK10L-2
LOC_Os01g02580.1	RLK-Pelle_LRK10L-2
LOC_Os01g02600.1	RLK-Pelle_LRK10L-2
LOC_Os01g02610.1	RLK-Pelle_LRK10L-2
LOC_Os01g02680.1	RLK-Pelle_LRK10L-2
LOC_Os01g02690.1	RLK-Pelle_LRK10L-2
LOC_Os01g02700.1	RLK-Pelle_LRK10L-2
LOC_Os01g02730.1	RLK-Pelle_LRK10L-2
LOC_Os01g02750.1	RLK-Pelle_LRK10L-2
LOC_Os01g02760.1	RLK-Pelle_LRK10L-2
LOC_Os01g02770.1	RLK-Pelle_LRK10L-2
LOC_Os01g02780.1	RLK-Pelle_LRK10L-2
LOC_Os01g02790.1	RLK-Pelle_LRK10L-2
LOC_Os01g02800.1	RLK-Pelle_LRK10L-2
LOC_Os01g02810.1	RLK-Pelle_LRK10L-2
LOC_Os01g02830.1	RLK-Pelle_LRK10L-2
LOC_Os01g02840.1	RLK-Pelle_LRK10L-2
LOC_Os01g03370.1	RLK-Pelle_LRR-I-1
LOC_Os01g03690.1	RLK-Pelle_DLSV
LOC_Os01g04230.1	RLK-Pelle_LRR-III
LOC_Os01g04409.1	RLK-Pelle_WAK_LRK10L-1
LOC_Os01g04450.1	RLK-Pelle_WAK_LRK10L-1
LOC_Os01g04460.1	RLK-Pelle_LRK10L-2
LOC_Os01g04480.1	RLK-Pelle_LRK10L-2
LOC_Os01g04490.1	RLK-Pelle_LRK10L-2
LOC_Os01g04520.1	RLK-Pelle_LRK10L-2
LOC_Os01g04550.1	RLK-Pelle_LRK10L-2
LOC_Os01g04570.1	RLK-Pelle_LRK10L-2
LOC_Os01g04570.2	RLK-Pelle_LRK10L-2
LOC_Os01g04580.1	RLK-Pelle_LRK10L-2
LOC_Os01g05640.1	RLK-Pelle_LRR-XII-1
LOC_Os01g05870.1	RLK-Pelle_LRR-XII-1
LOC_Os01g05940.1	RLK-Pelle_LRR-XII-1
LOC_Os01g05960.1	RLK-Pelle_LRR-XII-1
LOC_Os01g05980.1	RLK-Pelle_LRR-XII-1
LOC_Os01g06240.1	RLK-Pelle_SD-2b
LOC_Os01g06280.1	RLK-Pelle_CrRLK1L-1
LOC_Os01g06280.2	RLK-Pelle_CrRLK1L-1
LOC_Os01g07560.1	RLK-Pelle_LRR-XI-1
LOC_Os01g07630.1	RLK-Pelle_LRR-II
LOC_Os01g09860.1	RLK-Pelle_Extensin
LOC_Os01g10700.1	RLK-Pelle_SD-2b
LOC_Os01g10710.1	RLK-Pelle_SD-2b
LOC_Os01g10900.1	RLK-Pelle_LRR-VI-2
LOC_Os01g10900.2	RLK-Pelle_LRR-VI-2
LOC_Os01g12290.1	RLK-Pelle_SD-2b
LOC_Os01g12390.1	RLK-Pelle_LRR-III
LOC_Os01g12400.2	RLK-Pelle_SD-2b
LOC_Os01g12410.1	RLK-Pelle_SD-2b
LOC_Os01g12420.1	RLK-Pelle_SD-2b
LOC_Os01g12430.1	RLK-Pelle_SD-2b
LOC_Os01g12720.1	RLK-Pelle_PERK-1
LOC_Os01g12790.1	RLK-Pelle_LRR-XII-1
LOC_Os01g13800.1	RLK-Pelle_LRR-XI-1
LOC_Os01g14510.1	RLK-Pelle_LRR-XIIIa
LOC_Os01g14926.1	RLK-Pelle_CrRLK1L-1
LOC_Os01g14932.1	RLK-Pelle_Extensin
LOC_Os01g14932.2	RLK-Pelle_Extensin
LOC_Os01g14932.3	RLK-Pelle_Extensin
LOC_Os01g16230.1	RLK-Pelle_CR4L
LOC_Os01g19160.1	RLK-Pelle_LRR-XI-1
LOC_Os01g19160.2	RLK-Pelle_LRR-XI-1
LOC_Os01g20880.1	RLK-Pelle_WAK
LOC_Os01g20900.6	RLK-Pelle_WAK
LOC_Os01g20900.7	RLK-Pelle_WAK
LOC_Os01g23970.1	RLK-Pelle_DLSV
LOC_Os01g26174.1	RLK-Pelle_WAK
LOC_Os01g26210.1	RLK-Pelle_WAK
LOC_Os01g26280.1	RLK-Pelle_WAK
LOC_Os01g26300.1	RLK-Pelle_WAK
LOC_Os01g26390.1	RLK-Pelle_DLSV
LOC_Os01g28730.1	RLK-Pelle_RKF3
LOC_Os01g33090.1	RLK-Pelle_LRR-III
LOC_Os01g33110.1	RLK-Pelle_LRR-XI-1
LOC_Os01g33950.1	RLK-Pelle_LRR-XII-1
LOC_Os01g35160.1	RLK-Pelle_DLSV
LOC_Os01g35160.2	RLK-Pelle_DLSV
LOC_Os01g36500.1	RLK-Pelle_DLSV
LOC_Os01g36550.1	RLK-Pelle_LysM
LOC_Os01g36790.1	RLK-Pelle_DLSV
LOC_Os01g38840.1	RLK-Pelle_DLSV
LOC_Os01g38900.1	RLK-Pelle_DLSV
LOC_Os01g39600.1	RLK-Pelle_LRR-IV
LOC_Os01g39600.2	RLK-Pelle_LRR-IV
LOC_Os01g39820.1	RLK-Pelle_WAK
LOC_Os01g40499.1	RLK-Pelle_SD-2b
LOC_Os01g40499.2	RLK-Pelle_SD-2b
LOC_Os01g41870.1	RLK-Pelle_PERK-2
LOC_Os01g41870.2	RLK-Pelle_PERK-2
LOC_Os01g42294.1	RLK-Pelle_LRR-III
LOC_Os01g45520.1	RLK-Pelle_SD-2b
LOC_Os01g46030.1	RLK-Pelle_SD-2b
LOC_Os01g47810.1	RLK-Pelle_SD-2b
LOC_Os01g47820.1	RLK-Pelle_SD-2b
LOC_Os01g47840.1	RLK-Pelle_SD-2b
LOC_Os01g47900.1	RLK-Pelle_SD-2b
LOC_Os01g48000.1	RLK-Pelle_SD-2b
LOC_Os01g48020.1	RLK-Pelle_SD-2b
LOC_Os01g48040.1	RLK-Pelle_SD-2b
LOC_Os01g48390.1	RLK-Pelle_LRR-VI-2
LOC_Os01g48390.2	RLK-Pelle_LRR-VI-2
LOC_Os01g49529.1	RLK-Pelle_WAK_LRK10L-1
LOC_Os01g49529.2	RLK-Pelle_WAK_LRK10L-1
LOC_Os01g49529.3	RLK-Pelle_WAK_LRK10L-1
LOC_Os01g49580.1	RLK-Pelle_LRK10L-2
LOC_Os01g49614.1	RLK-Pelle_LRK10L-2
LOC_Os01g49910.1	RLK-Pelle_LRR-XII-1
LOC_Os01g49920.1	RLK-Pelle_LRR-XII-1
LOC_Os01g51290.1	RLK-Pelle_Extensin
LOC_Os01g51290.2	RLK-Pelle_Extensin
LOC_Os01g51400.1	RLK-Pelle_LRR-III
LOC_Os01g52050.1	RLK-Pelle_LRR-Xb-1
LOC_Os01g53640.1	RLK-Pelle_PERK-1
LOC_Os01g53840.1	RLK-Pelle_LysM
LOC_Os01g53920.1	RLK-Pelle_LRR-XI-1
LOC_Os01g53920.2	RLK-Pelle_LRR-XI-1
LOC_Os01g54700.1	RLK-Pelle_PERK-1
LOC_Os01g56330.1	RLK-Pelle_CrRLK1L-1
LOC_Os01g57100.1	RLK-Pelle_L-LEC
LOC_Os01g57480.1	RLK-Pelle_DLSV
LOC_Os01g57490.1	RLK-Pelle_DLSV
LOC_Os01g57510.1	RLK-Pelle_DLSV
LOC_Os01g57540.1	RLK-Pelle_DLSV
LOC_Os01g57560.1	RLK-Pelle_DLSV
LOC_Os01g59550.1	RLK-Pelle_LRR-I-1
LOC_Os01g59560.1	RLK-Pelle_LRR-I-1
LOC_Os01g59570.1	RLK-Pelle_LRR-I-1
LOC_Os01g59580.1	MALECTIN
LOC_Os01g60060.1	RLK-Pelle_LRR-VIII-1
LOC_Os01g60280.1	RLK-Pelle_LRR-VIII-1
LOC_Os01g60330.1	RLK-Pelle_LRR-III
LOC_Os01g60670.1	RLK-Pelle_LRR-VII-1
LOC_Os01g65010.1	RLK-Pelle_SD-2b
LOC_Os01g65060.1	RLK-Pelle_SD-2b
LOC_Os01g65650.1	RLK-Pelle_LRR-XI-1
LOC_Os01g65940.1	RLK-Pelle_PERK-2
LOC_Os01g65940.2	RLK-Pelle_PERK-2
LOC_Os01g66020.1	RLK-Pelle_RKF3
LOC_Os01g66250.1	RLK-Pelle_SD-2b
LOC_Os01g66610.1	RLK-Pelle_SD-2b
LOC_Os01g66630.1	RLK-Pelle_SD-2b
LOC_Os01g66640.1	RLK-Pelle_SD-2b
LOC_Os01g66680.1	RLK-Pelle_SD-2b
LOC_Os01g68870.1	RLK-Pelle_LRR-Xb-1
LOC_Os01g68870.2	RLK-Pelle_LRR-Xb-1
LOC_Os01g70260.1	RLK-Pelle_LRR-XI-2
LOC_Os01g70260.2	RLK-Pelle_LRR-XI-2
LOC_Os01g72700.1	RLK-Pelle_LRR-VII-1
LOC_Os01g72990.1	RLK-Pelle_LRR-VIII-1
LOC_Os01g72990.2	RLK-Pelle_LRR-VIII-1
LOC_Os01g73370.1	RLK-Pelle_SD-2b
LOC_Os01g73390.1	RLK-Pelle_SD-2b
LOC_Os01g74550.1	RLK-Pelle_LRR-I-1
LOC_Os02g01800.1	RLK-Pelle_LRR-XII-1
LOC_Os02g02120.1	RLK-Pelle_WAK
LOC_Os02g02140.1	RLK-Pelle_LRR-XI-1
LOC_Os02g02490.1	RLK-Pelle_LRR-Xb-1
LOC_Os02g04430.1	RLK-Pelle_LRR-V
LOC_Os02g05730.1	RLK-Pelle_LRR-I-1
LOC_Os02g05910.1	RLK-Pelle_LRR-Xb-1
LOC_Os02g05920.1	RLK-Pelle_LRR-Xb-1
LOC_Os02g05930.1	RLK-Pelle_LRR-Xb-1
LOC_Os02g05940.1	RLK-Pelle_LRR-Xb-1
LOC_Os02g05950.1	RLK-Pelle_LRR-Xb-1
LOC_Os02g05960.1	RLK-Pelle_LRR-Xb-1
LOC_Os02g05970.1	RLK-Pelle_LRR-Xb-1
LOC_Os02g05980.1	RLK-Pelle_LRR-Xb-1
LOC_Os02g06160.1	RLK-Pelle_L-LEC
LOC_Os02g06930.1	RLK-Pelle_DLSV
LOC_Os02g06930.2	RLK-Pelle_DLSV
LOC_Os02g06930.3	RLK-Pelle_DLSV
LOC_Os02g06930.4	RLK-Pelle_DLSV
LOC_Os02g07810.1	RLK-Pelle_LRR-III
LOC_Os02g07960.2	RLK-Pelle_LRR-V
LOC_Os02g07960.3	RLK-Pelle_LRR-V
LOC_Os02g07960.4	RLK-Pelle_LRR-V
LOC_Os02g09740.1	RLK-Pelle_LRR-V
LOC_Os02g09740.2	RLK-Pelle_LRR-V
LOC_Os02g09960.1	RLK-Pelle_LysM
LOC_Os02g10100.1	RLK-Pelle_LRR-Xb-1
LOC_Os02g10110.1	RLK-Pelle_LRR-V
LOC_Os02g11930.1	RLK-Pelle_LRR-XII-1
LOC_Os02g11980.1	RLK-Pelle_LRR-XII-1
LOC_Os02g12010.1	RLK-Pelle_LRR-XII-1
LOC_Os02g12030.1	RLK-Pelle_LRR-XII-1
LOC_Os02g12130.1	RLK-Pelle_DLSV
LOC_Os02g12340.1	RLK-Pelle_LRR-XII-1
LOC_Os02g12400.1	RLK-Pelle_LRR-XII-1
LOC_Os02g12420.1	RLK-Pelle_LRR-XII-1
LOC_Os02g12440.1	RLK-Pelle_LRR-XII-1
LOC_Os02g12450.1	RLK-Pelle_LRR-XII-1
LOC_Os02g12910.1	RLK-Pelle_LRR-XI-1
LOC_Os02g13410.1	RLK-Pelle_LRR-XI-1
LOC_Os02g13430.1	RLK-Pelle_LRR-XI-1
LOC_Os02g13460.1	RLK-Pelle_LRR-XI-1
LOC_Os02g13510.1	RLK-Pelle_LRR-XI-1
LOC_Os02g13780.1	RLK-Pelle_LRR-XII-1
LOC_Os02g13965.1	RLK-Pelle_SD-2b
LOC_Os02g14120.1	RLK-Pelle_LRR-II
LOC_Os02g14480.1	RLK-Pelle_LRR-VII-2
LOC_Os02g16790.1	RLK-Pelle_LRR-III
LOC_Os02g18320.1	RLK-Pelle_LRR-II
LOC_Os02g19530.1	RLK-Pelle_L-LEC
LOC_Os02g19550.1	RLK-Pelle_L-LEC
LOC_Os02g26160.1	RLK-Pelle_L-LEC
LOC_Os02g26160.2	RLK-Pelle_L-LEC
LOC_Os02g27310.1	RLK-Pelle_DLSV
LOC_Os02g30540.1	RLK-Pelle_LRR-XII-1
LOC_Os02g34750.1	RLK-Pelle_LRR-XI-1
LOC_Os02g34750.2	RLK-Pelle_LRR-XI-1
LOC_Os02g34790.1	RLK-Pelle_LRR-XI-1
LOC_Os02g36570.1	RLK_OR_RLCK_ONLY_PKINASE
LOC_Os02g40180.1	RLK-Pelle_LRR-XII-1
LOC_Os02g40200.1	RLK-Pelle_LRR-XII-1
LOC_Os02g40240.1	RLK-Pelle_LRR-XII-1
LOC_Os02g40240.2	RLK-Pelle_LRR-XII-1
LOC_Os02g41480.1	RLK-Pelle_WAK
LOC_Os02g41500.1	RLK-Pelle_WAK
LOC_Os02g41890.1	RLK-Pelle_LRR-Xb-1
LOC_Os02g42110.1	RLK-Pelle_WAK
LOC_Os02g42150.1	RLK-Pelle_WAK
LOC_Os02g42150.2	RLK-Pelle_WAK
LOC_Os02g42160.1	RLK-Pelle_WAK
LOC_Os02g42190.1	RLK-Pelle_WAK
LOC_Os02g42370.1	RLK-Pelle_LRR-XII-1
LOC_Os02g42620.1	RLK-Pelle_DLSV
LOC_Os02g42780.1	RLK-Pelle_L-LEC
LOC_Os02g43870.1	RLK-Pelle_LRR-III
LOC_Os02g45750.1	RLK-Pelle_LysM
LOC_Os02g48080.1	RLK-Pelle_DLSV
LOC_Os02g48200.1	RLK-Pelle_L-LEC
LOC_Os02g48210.1	RLK-Pelle_L-LEC
LOC_Os02g52850.1	RLK-Pelle_SD-2b
LOC_Os02g53720.1	RLK-Pelle_LRR-XIIIb
LOC_Os02g53720.2	RLK-Pelle_LRR-XIIIb
LOC_Os02g56370.1	RLK-Pelle_WAK
LOC_Os02g56380.1	RLK-Pelle_WAK
LOC_Os02g56400.1	RLK-Pelle_WAK
LOC_Os02g56630.1	RLK-Pelle_WAK
LOC_Os02g57080.1	RLK-Pelle_Extensin
LOC_Os02g57080.2	RLK-Pelle_Extensin
LOC_Os02g57440.1	RLK-Pelle_LysM
LOC_Os02g58390.1	RLK-Pelle_LRR-III
LOC_Os03g01410.1	RLK-Pelle_LRR-VII-1
LOC_Os03g03280.1	RLK-Pelle_CrRLK1L-1
LOC_Os03g03570.2	RLK-Pelle_LRR-VII-1
LOC_Os03g05140.1	RLK-Pelle_LRR-XI-1
LOC_Os03g08550.1	RLK-Pelle_LRR-V
LOC_Os03g08550.2	RLK-Pelle_LRR-V
LOC_Os03g12150.1	RLK-Pelle_SD-2b
LOC_Os03g12250.1	RLK-Pelle_LRR-III
LOC_Os03g12470.1	RLK-Pelle_WAK_LRK10L-1
LOC_Os03g12570.1	RLK-Pelle_PERK-1
LOC_Os03g12730.1	RLK-Pelle_LRR-XI-1
LOC_Os03g13080.1	RLK-Pelle_LysM
LOC_Os03g15250.1	RLK-Pelle_L-LEC
LOC_Os03g15770.1	RLK-Pelle_DLSV
LOC_Os03g15770.2	RLK-Pelle_DLSV
LOC_Os03g15770.3	RLK-Pelle_DLSV
LOC_Os03g16010.1	RLK-Pelle_LRR-XIIIa
LOC_Os03g16260.1	RLK-Pelle_PERK-1
LOC_Os03g17300.1	RLK-Pelle_CrRLK1L-1
LOC_Os03g17300.2	RLK-Pelle_CrRLK1L-1
LOC_Os03g17300.3	RLK-Pelle_CrRLK1L-1
LOC_Os03g17300.4	RLK-Pelle_CrRLK1L-1
LOC_Os03g18370.1	RLK-Pelle_LRR-VI-2
LOC_Os03g18630.1	RLK-Pelle_LRR-III
LOC_Os03g20450.1	RLK-Pelle_LRR-III
LOC_Os03g21230.1	RLK-Pelle_LRR-VIII-1
LOC_Os03g21510.1	RLK-Pelle_LRR-III
LOC_Os03g21510.2	RLK-Pelle_LRR-III
LOC_Os03g21510.3	RLK-Pelle_LRR-III
LOC_Os03g21540.1	RLK-Pelle_CrRLK1L-1
LOC_Os03g21730.1	RLK-Pelle_LRR-VII-1
LOC_Os03g27990.1	RLK-Pelle_LRR-V
LOC_Os03g30890.1	RLK-Pelle_SD-2b
LOC_Os03g30890.2	RLK-Pelle_SD-2b
LOC_Os03g31260.1	RLK-Pelle_DLSV
LOC_Os03g35600.1	RLK-Pelle_DLSV
LOC_Os03g37120.1	RLK-Pelle_PERK-1
LOC_Os03g38710.1	RLK-Pelle_PERK-1
LOC_Os03g43670.1	RLK-Pelle_CR4L
LOC_Os03g44050.1	RLK-Pelle_WAK
LOC_Os03g44140.1	RLK-Pelle_WAK
LOC_Os03g49620.2	RLK-Pelle_LRR-II
LOC_Os03g49620.3	RLK-Pelle_LRR-II
LOC_Os03g49620.4	RLK-Pelle_LRR-II
LOC_Os03g49620.5	RLK-Pelle_LRR-II
LOC_Os03g49620.7	RLK-Pelle_LRR-II
LOC_Os03g49620.8	RLK-Pelle_LRR-II
LOC_Os03g50450.1	RLK-Pelle_LRR-III
LOC_Os03g50810.1	RLK-Pelle_LRR-IX
LOC_Os03g51060.1	RLK-Pelle_LRR-III
LOC_Os03g51440.1	RLK-Pelle_LRR-XIV
LOC_Os03g54900.1	RLK-Pelle_LRR-XV
LOC_Os03g54900.2	RLK-Pelle_LRR-XV
LOC_Os03g55210.1	RLK-Pelle_CrRLK1L-1
LOC_Os03g56160.1	RLK-Pelle_L-LEC
LOC_Os03g56180.1	RLK-Pelle_L-LEC
LOC_Os03g56250.1	RLK-Pelle_LRR-XIV
LOC_Os03g56270.1	RLK-Pelle_LRR-XI-1
LOC_Os03g56270.2	RLK-Pelle_LRR-XI-1
LOC_Os03g56270.3	RLK-Pelle_LRR-XI-1
LOC_Os03g56470.1	RLK-Pelle_PERK-1
LOC_Os03g57780.1	RLK-Pelle_LRR-VI-1
LOC_Os03g58750.1	RLK-Pelle_WAK_LRK10L-1
LOC_Os03g60810.1	RLK-Pelle_L-LEC
LOC_Os03g61310.1	RLK-Pelle_SD-2b
LOC_Os03g62180.1	RLK-Pelle_SD-2b
LOC_Os03g62180.2	RLK-Pelle_SD-2b
LOC_Os03g62180.3	RLK-Pelle_SD-2b
LOC_Os03g62430.1	RLK-Pelle_WAK
LOC_Os04g01310.1	RLK-Pelle_SD-2b
LOC_Os04g01320.1	RLK-Pelle_SD-2b
LOC_Os04g01860.1	RLK-Pelle_L-LEC
LOC_Os04g01874.1	RLK-Pelle_L-LEC
LOC_Os04g01890.1	RLK-Pelle_L-LEC
LOC_Os04g03210.1	RLK-Pelle_LRR-XII-1
LOC_Os04g03370.1	RLK-Pelle_L-LEC
LOC_Os04g03530.1	RLK-Pelle_L-LEC
LOC_Os04g03579.1	RLK-Pelle_L-LEC
LOC_Os04g03830.1	RLK-Pelle_WAK
LOC_Os04g04330.1	RLK-Pelle_LRR-XI-1
LOC_Os04g04330.2	RLK-Pelle_LRR-XI-1
LOC_Os04g04670.1	RLK-Pelle_L-LEC
LOC_Os04g04790.1	RLK-Pelle_L-LEC
LOC_Os04g04800.1	RLK-Pelle_L-LEC
LOC_Os04g05470.1	RLK-Pelle_L-LEC
LOC_Os04g05560.1	RLK-Pelle_L-LEC
LOC_Os04g05580.1	RLK-Pelle_L-LEC
LOC_Os04g06000.1	RLK_EXTRA_OR_RLCK
LOC_Os04g06090.1	RLK-Pelle_L-LEC
LOC_Os04g06210.1	RLK-Pelle_L-LEC
LOC_Os04g06244.1	RLK-Pelle_L-LEC
LOC_Os04g07200.1	RLK-Pelle_SD-2b
LOC_Os04g09770.1	RLK-Pelle_LRK10L-2
LOC_Os04g12080.1	RLK-Pelle_DLSV
LOC_Os04g12180.1	RLK-Pelle_DLSV
LOC_Os04g12540.1	RLK-Pelle_SD-2b
LOC_Os04g12560.1	RLK-Pelle_SD-2b
LOC_Os04g12580.1	RLK-Pelle_SD-2b
LOC_Os04g12600.1	RLK-Pelle_SD-2b
LOC_Os04g13640.1	RLK-Pelle_LRR-XII-1
LOC_Os04g14570.1	RLK-Pelle_LRR-XII-1
LOC_Os04g15560.1	RLK-Pelle_LRR-XII-1
LOC_Os04g15580.1	RLK-Pelle_DLSV
LOC_Os04g15630.1	RLK-Pelle_LRR-XII-1
LOC_Os04g15650.1	RLK-Pelle_LRR-XII-1
LOC_Os04g15660.1	RLK-Pelle_LRR-XII-1
LOC_Os04g20680.1	RLK-Pelle_WAK
LOC_Os04g21790.1	RLK-Pelle_WAK
LOC_Os04g21820.1	RLK-Pelle_WAK
LOC_Os04g22120.1	RLK-Pelle_L-LEC
LOC_Os04g22470.1	RLK-Pelle_DLSV
LOC_Os04g23600.1	RLK-Pelle_SD-2b
LOC_Os04g23620.1	RLK-Pelle_SD-2b
LOC_Os04g23700.1	RLK-Pelle_SD-2b
LOC_Os04g23720.1	RLK-Pelle_SD-2b
LOC_Os04g23760.1	RLK-Pelle_SD-2b
LOC_Os04g24220.1	RLK-Pelle_WAK
LOC_Os04g24220.2	RLK-Pelle_WAK
LOC_Os04g24220.3	RLK-Pelle_WAK
LOC_Os04g24290.1	RLK-Pelle_WAK
LOC_Os04g24300.1	RLK-Pelle_WAK
LOC_Os04g24510.1	RLK-Pelle_WAK
LOC_Os04g28780.1	RLK-Pelle_SD-2b
LOC_Os04g29580.1	RLK-Pelle_WAK
LOC_Os04g29680.1	RLK-Pelle_WAK
LOC_Os04g29740.1	RLK-Pelle_WAK
LOC_Os04g29770.1	RLK-Pelle_WAK
LOC_Os04g29930.1	RLK-Pelle_WAK
LOC_Os04g29960.1	RLK-Pelle_WAK
LOC_Os04g29990.1	RLK-Pelle_WAK
LOC_Os04g30010.1	RLK-Pelle_WAK
LOC_Os04g30030.1	RLK-Pelle_DLSV
LOC_Os04g30040.2	RLK-Pelle_DLSV
LOC_Os04g30060.1	RLK-Pelle_WAK
LOC_Os04g30160.1	RLK-Pelle_WAK
LOC_Os04g30240.1	RLK-Pelle_WAK
LOC_Os04g30260.1	RLK-Pelle_WAK
LOC_Os04g30270.1	RLK-Pelle_WAK
LOC_Os04g30330.1	RLK-Pelle_WAK
LOC_Os04g30370.1	RLK-Pelle_WAK
LOC_Os04g34250.1	RLK-Pelle_SD-2b
LOC_Os04g34270.1	RLK-Pelle_SD-2b
LOC_Os04g34290.1	RLK-Pelle_SD-2b
LOC_Os04g34300.1	RLK-Pelle_SD-2b
LOC_Os04g34320.1	RLK-Pelle_SD-2b
LOC_Os04g34330.1	RLK-Pelle_SD-2b
LOC_Os04g34360.1	RLK-Pelle_SD-2b
LOC_Os04g34370.1	RLK-Pelle_SD-2b
LOC_Os04g34390.1	RLK-Pelle_SD-2b
LOC_Os04g34410.1	RLK-Pelle_SD-2b
LOC_Os04g34420.1	RLK-Pelle_SD-2b
LOC_Os04g35114.1	RLK-Pelle_URK-1
LOC_Os04g35890.1	RLK-Pelle_CR4L
LOC_Os04g38480.1	RLK-Pelle_LRR-II
LOC_Os04g38480.2	RLK-Pelle_LRR-II
LOC_Os04g38910.1	RLK-Pelle_LRR-III
LOC_Os04g39180.1	RLK-Pelle_URK-2
LOC_Os04g39650.1	RLK-Pelle_LRR-XI-1
LOC_Os04g39910.1	RLK-Pelle_SD-2b
LOC_Os04g39930.1	RLK-Pelle_SD-2b
LOC_Os04g41030.1	RLK-Pelle_LRR-Xa
LOC_Os04g42700.1	RLK-Pelle_LRR-XI-1
LOC_Os04g42740.1	RLK-Pelle_SD-2b
LOC_Os04g43020.1	RLK-Pelle_Extensin
LOC_Os04g43730.1	RLK-Pelle_WAK
LOC_Os04g44900.1	RLK-Pelle_L-LEC
LOC_Os04g44910.1	RLK-Pelle_L-LEC
LOC_Os04g45170.1	RLK-Pelle_LRR-VI-2
LOC_Os04g46320.1	RLK-Pelle_LRR-III
LOC_Os04g48760.1	RLK-Pelle_LRR-VII-3
LOC_Os04g49460.1	RLK-Pelle_L-LEC
LOC_Os04g51030.1	RLK-Pelle_WAK
LOC_Os04g51040.1	RLK-Pelle_WAK
LOC_Os04g51050.1	RLK-Pelle_WAK
LOC_Os04g51050.2	RLK-Pelle_WAK
LOC_Os04g52590.1	RLK-Pelle_DLSV
LOC_Os04g52600.1	RLK-Pelle_DLSV
LOC_Os04g52606.1	RLK-Pelle_DLSV
LOC_Os04g52614.1	RLK-Pelle_DLSV
LOC_Os04g52630.1	RLK-Pelle_DLSV
LOC_Os04g52640.1	RLK-Pelle_DLSV
LOC_Os04g52640.2	RLK-Pelle_DLSV
LOC_Os04g52640.3	RLK-Pelle_DLSV
LOC_Os04g52780.1	RLK-Pelle_LRR-XII-1
LOC_Os04g52840.1	RLK-Pelle_DLSV
LOC_Os04g52840.2	RLK-Pelle_DLSV
LOC_Os04g52860.1	RLK-Pelle_CrRLK1L-1
LOC_Os04g53994.1	RLK-Pelle_DLSV
LOC_Os04g53998.1	RLK-Pelle_DLSV
LOC_Os04g54002.1	RLK-Pelle_DLSV
LOC_Os04g54010.1	RLK-Pelle_DLSV
LOC_Os04g54020.1	RLK-Pelle_DLSV
LOC_Os04g54070.1	RLK-Pelle_DLSV
LOC_Os04g54080.1	RLK-Pelle_DLSV
LOC_Os04g54110.1	RLK-Pelle_DLSV
LOC_Os04g54120.1	RLK-Pelle_DLSV
LOC_Os04g54130.1	RLK-Pelle_DLSV
LOC_Os04g54140.1	RLK-Pelle_DLSV
LOC_Os04g54180.1	RLK-Pelle_DLSV
LOC_Os04g54190.1	RLK-Pelle_DLSV
LOC_Os04g54190.2	RLK-Pelle_DLSV
LOC_Os04g54190.3	RLK-Pelle_DLSV
LOC_Os04g55620.1	RLK-Pelle_LRR-III
LOC_Os04g55760.1	RLK-Pelle_WAK
LOC_Os04g56080.1	RLK-Pelle_SD-2b
LOC_Os04g56090.1	RLK-Pelle_SD-2b
LOC_Os04g56360.1	RLK-Pelle_DLSV
LOC_Os04g57630.1	RLK-Pelle_LRR-Xb-1
LOC_Os04g58250.1	RLK-Pelle_DLSV
LOC_Os04g58700.1	RLK-Pelle_LRR-VI-2
LOC_Os04g58910.1	RLK-Pelle_LRR-IX
LOC_Os04g59320.1	RLK-Pelle_URK-1
LOC_Os05g01040.1	RLK-Pelle_PERK-1
LOC_Os05g01040.2	RLK-Pelle_PERK-1
LOC_Os05g01040.3	RLK-Pelle_PERK-1
LOC_Os05g03450.1	RLK-Pelle_L-LEC
LOC_Os05g03620.1	RLK-Pelle_CR4L
LOC_Os05g03920.1	RLK-Pelle_DLSV
LOC_Os05g04460.1	RLK-Pelle_WAK
LOC_Os05g06990.1	RLK-Pelle_CrRLK1L-1
LOC_Os05g07080.1	RLK-Pelle_SD-2b
LOC_Os05g07300.1	RLK-Pelle_SD-2b
LOC_Os05g07300.2	RLK-Pelle_SD-2b
LOC_Os05g07420.1	RLK-Pelle_SD-2b
LOC_Os05g07450.1	RLK-Pelle_SD-2b
LOC_Os05g07470.1	RLK-Pelle_SD-2b
LOC_Os05g07740.1	RLK-Pelle_LRR-XI-1
LOC_Os05g07850.1	RLK-Pelle_LRR-II
LOC_Os05g11750.1	RLK-Pelle_Extensin
LOC_Os05g11750.2	RLK-Pelle_Extensin
LOC_Os05g11750.3	RLK-Pelle_Extensin
LOC_Os05g12680.1	RLK-Pelle_PERK-1
LOC_Os05g13770.1	RLK-Pelle_L-LEC
LOC_Os05g14030.1	RLK-Pelle_LRR-III
LOC_Os05g14220.1	RLK-Pelle_L-LEC
LOC_Os05g15720.1	RLK-Pelle_LRR-I-1
LOC_Os05g16430.1	RLK-Pelle_DLSV
LOC_Os05g16740.1	RLK-Pelle_DLSV
LOC_Os05g16824.1	RLK-Pelle_DLSV
LOC_Os05g16824.2	RLK-Pelle_DLSV
LOC_Os05g16824.3	RLK-Pelle_DLSV
LOC_Os05g16824.4	RLK-Pelle_DLSV
LOC_Os05g16930.1	RLK-Pelle_DLSV
LOC_Os05g17050.1	MALECTIN
LOC_Os05g17604.1	RLK-Pelle_DLSV
LOC_Os05g17604.2	RLK-Pelle_DLSV
LOC_Os05g17604.3	RLK-Pelle_DLSV
LOC_Os05g17604.4	RLK-Pelle_DLSV
LOC_Os05g17810.1	RLK-Pelle_DLSV
LOC_Os05g20150.1	RLK-Pelle_CrRLK1L-1
LOC_Os05g24010.1	RLK-Pelle_LRR-VIII-1
LOC_Os05g24010.2	RLK-Pelle_LRR-VIII-1
LOC_Os05g24010.3	RLK-Pelle_LRR-VIII-1
LOC_Os05g25350.1	RLK-Pelle_CrRLK1L-1
LOC_Os05g25370.1	RLK-Pelle_CrRLK1L-1
LOC_Os05g25390.1	RLK-Pelle_WAK_LRK10L-1
LOC_Os05g25430.1	RLK-Pelle_CrRLK1L-1
LOC_Os05g25430.2	RLK-Pelle_CrRLK1L-1
LOC_Os05g25450.1	RLK-Pelle_CrRLK1L-1
LOC_Os05g25450.2	RLK-Pelle_CrRLK1L-1
LOC_Os05g28520.1	RLK-Pelle_LRR-VI-2
LOC_Os05g28520.2	RLK-Pelle_LRR-VI-2
LOC_Os05g32170.1	RLK-Pelle_CR4L
LOC_Os05g33080.1	RLK-Pelle_Extensin
LOC_Os05g34270.1	RLK-Pelle_LRR-Xa
LOC_Os05g34390.1	RLK-Pelle_SD-2b
LOC_Os05g34950.1	RLK-Pelle_RKF3
LOC_Os05g38010.1	RLK-Pelle_LRR-III
LOC_Os05g39410.1	RLK-Pelle_LRR-VI-2
LOC_Os05g39410.2	RLK-Pelle_LRR-VI-2
LOC_Os05g39410.3	RLK-Pelle_LRR-VI-2
LOC_Os05g40050.1	RLK-Pelle_LRR-VII-1
LOC_Os05g40050.2	RLK-Pelle_LRR-VII-1
LOC_Os05g40200.1	RLK-Pelle_LRR-III
LOC_Os05g40270.1	RLK-Pelle_LRR-VIII-1
LOC_Os05g40270.12	RLK-Pelle_LRR-VIII-1
LOC_Os05g40270.2	RLK-Pelle_LRR-VIII-1
LOC_Os05g40270.3	RLK-Pelle_LRR-VIII-1
LOC_Os05g40270.4	RLK-Pelle_LRR-VIII-1
LOC_Os05g40270.5	RLK-Pelle_LRR-VIII-1
LOC_Os05g40270.6	RLK-Pelle_LRR-VIII-1
LOC_Os05g40270.7	RLK-Pelle_LRR-VIII-1
LOC_Os05g40270.8	RLK-Pelle_LRR-VIII-1
LOC_Os05g40270.9	RLK-Pelle_LRR-VIII-1
LOC_Os05g40770.1	RLK-Pelle_LRR-VIII-1
LOC_Os05g40770.2	RLK-Pelle_LRR-VIII-1
LOC_Os05g41370.1	RLK-Pelle_DLSV
LOC_Os05g42210.1	RLK-Pelle_DLSV
LOC_Os05g44030.1	RLK-Pelle_PERK-1
LOC_Os05g44770.1	RLK-Pelle_LRR-XI-1
LOC_Os05g44930.1	RLK-Pelle_LRR-I-1
LOC_Os05g44940.1	RLK-Pelle_LRR-I-1
LOC_Os05g44960.1	RLK-Pelle_LRR-I-1
LOC_Os05g44970.1	RLK-Pelle_LRR-I-1
LOC_Os05g44990.1	RLK-Pelle_LRR-I-1
LOC_Os05g45010.1	RLK-Pelle_LRR-I-1
LOC_Os05g47750.1	RLK-Pelle_LRK10L-2
LOC_Os05g47770.1	RLK-Pelle_WAK_LRK10L-1
LOC_Os05g48660.1	RLK-Pelle_LRR-VI-2
LOC_Os05g48660.2	RLK-Pelle_LRR-VI-2
LOC_Os05g51070.1	RLK-Pelle_LRR-III
LOC_Os05g51190.2	RLK-Pelle_PERK-2
LOC_Os05g51190.3	RLK-Pelle_PERK-2
LOC_Os05g51190.4	RLK-Pelle_PERK-2
LOC_Os05g51190.5	RLK-Pelle_PERK-2
LOC_Os05g51740.1	RLK-Pelle_LRR-XI-1
LOC_Os06g03610.1	RLK-Pelle_CrRLK1L-1
LOC_Os06g03970.1	RLK-Pelle_LRR-XIIIb
LOC_Os06g04370.1	RLK-Pelle_LRR-IV
LOC_Os06g05050.1	RLK-Pelle_WAK
LOC_Os06g05070.1	RLK-Pelle_SD-2b
LOC_Os06g05830.1	RLK-Pelle_CR4L
LOC_Os06g06920.1	RLK-Pelle_SD-2b
LOC_Os06g06930.1	RLK-Pelle_SD-2b
LOC_Os06g06940.1	RLK-Pelle_SD-2b
LOC_Os06g06960.1	RLK-Pelle_SD-2b
LOC_Os06g07330.1	RLK-Pelle_WAK
LOC_Os06g08690.1	RLK-Pelle_LRR-XII-1
LOC_Os06g08710.1	RLK-Pelle_LRR-XII-1
LOC_Os06g09860.1	RLK-Pelle_LRR-III
LOC_Os06g10230.1	RLK-Pelle_LRR-XIIIb
LOC_Os06g10790.1	RLK-Pelle_L-LEC
LOC_Os06g12120.1	RLK-Pelle_LRR-II
LOC_Os06g14260.1	RLK-Pelle_L-LEC
LOC_Os06g16070.1	RLK-Pelle_LRR-XII-1
LOC_Os06g16330.1	RLK-Pelle_LRR-II
LOC_Os06g17285.1	RLK-Pelle_LRR-I-2
LOC_Os06g17285.2	RLK-Pelle_LRR-I-2
LOC_Os06g17490.1	RLK-Pelle_L-LEC
LOC_Os06g18000.1	RLK-Pelle_LRR-XI-2
LOC_Os06g22290.1	RLK-Pelle_L-LEC
LOC_Os06g22810.1	RLK-Pelle_CrRLK1L-1
LOC_Os06g23190.1	RLK-Pelle_LRR-XII-1
LOC_Os06g29080.1	RLK-Pelle_PERK-1
LOC_Os06g29340.1	RLK-Pelle_PERK-1
LOC_Os06g29810.1	RLK-Pelle_SD-2b
LOC_Os06g29810.2	RLK-Pelle_SD-2b
LOC_Os06g29810.3	RLK-Pelle_SD-2b
LOC_Os06g30130.1	RLK-Pelle_DLSV
LOC_Os06g30130.2	RLK-Pelle_DLSV
LOC_Os06g34960.1	RLK-Pelle_DLSV
LOC_Os06g35200.1	RLK-Pelle_LRR-VII-2
LOC_Os06g35850.1	RLK-Pelle_SD-2b
LOC_Os06g35850.2	RLK-Pelle_SD-2b
LOC_Os06g35870.1	RLK-Pelle_SD-2b
LOC_Os06g36270.1	RLK-Pelle_LRR-XI-1
LOC_Os06g36270.2	RLK-Pelle_LRR-XI-1
LOC_Os06g36270.3	RLK-Pelle_LRR-XI-1
LOC_Os06g36270.4	RLK-Pelle_LRR-XI-1
LOC_Os06g36270.5	RLK-Pelle_LRR-XI-1
LOC_Os06g36320.1	RLK-Pelle_LRR-XI-1
LOC_Os06g37670.1	RLK-Pelle_SD-2b
LOC_Os06g37690.1	RLK-Pelle_SD-2b
LOC_Os06g37750.1	RLK-Pelle_SD-2b
LOC_Os06g38100.1	RLK-Pelle_SD-2b
LOC_Os06g38340.1	RLK-Pelle_LRR-XII-1
LOC_Os06g38490.1	LRR
LOC_Os06g38590.1	RLK-Pelle_LRR-XII-1
LOC_Os06g38650.1	RLK-Pelle_LRR-XII-1
LOC_Os06g38670.1	RLK-Pelle_LRR-XII-1
LOC_Os06g38730.1	RLK-Pelle_LRR-XII-1
LOC_Os06g38760.1	LRR
LOC_Os06g38780.1	RLK-Pelle_LRR-XII-1
LOC_Os06g38930.1	RLK-Pelle_LRR-XII-1
LOC_Os06g38970.1	RLK-Pelle_LRR-VI-1
LOC_Os06g38990.1	RLK-Pelle_LRR-XI-1
LOC_Os06g40030.1	RLK-Pelle_SD-2b
LOC_Os06g41500.1	RLK-Pelle_SD-2b
LOC_Os06g41510.1	RLK-Pelle_SD-2b
LOC_Os06g41560.1	RLK-Pelle_SD-2b
LOC_Os06g41960.1	RLK-Pelle_LysM
LOC_Os06g41980.1	RLK-Pelle_LysM
LOC_Os06g42800.1	RLK-Pelle_LRR-V
LOC_Os06g43170.1	RLK-Pelle_LRR-III
LOC_Os06g45020.1	RLK-Pelle_LRR-V
LOC_Os06g45240.1	RLK-Pelle_LRR-III
LOC_Os06g45630.1	RLK-Pelle_LRR-XII-1
LOC_Os06g46330.1	RLK-Pelle_DLSV
LOC_Os06g47470.1	RLK-Pelle_DLSV
LOC_Os06g47530.1	RLK-Pelle_DLSV
LOC_Os06g47650.1	RLK-Pelle_LRR-Xb-1
LOC_Os06g47700.1	RLK-Pelle_LRR-Xb-1
LOC_Os06g47720.1	RLK-Pelle_LRR-Xb-1
LOC_Os06g47740.1	RLK-Pelle_LRR-Xb-1
LOC_Os06g47750.1	RLK-Pelle_LRR-Xb-1
LOC_Os06g49170.1	RLK-Pelle_WAK
LOC_Os06g49260.1	RLK-Pelle_WAK
LOC_Os06g50340.1	RLK-Pelle_LRR-XI-1
LOC_Os07g01710.1	RLK-Pelle_LRR-Xb-1
LOC_Os07g03000.1	RLK-Pelle_LRR-XII-1
LOC_Os07g03780.1	RLK-Pelle_L-LEC
LOC_Os07g03790.1	RLK-Pelle_L-LEC
LOC_Os07g03810.1	RLK-Pelle_L-LEC
LOC_Os07g03820.1	RLK-Pelle_L-LEC
LOC_Os07g03830.1	RLK-Pelle_L-LEC
LOC_Os07g03840.1	RLK-Pelle_L-LEC
LOC_Os07g03860.1	RLK-Pelle_L-LEC
LOC_Os07g03870.1	RLK-Pelle_L-LEC
LOC_Os07g03880.1	RLK-Pelle_L-LEC
LOC_Os07g03890.1	RLK-Pelle_L-LEC
LOC_Os07g03900.1	RLK-Pelle_L-LEC
LOC_Os07g03920.1	RLK-Pelle_L-LEC
LOC_Os07g03930.1	RLK-Pelle_L-LEC
LOC_Os07g03950.1	RLK-Pelle_L-LEC
LOC_Os07g03970.1	RLK-Pelle_L-LEC
LOC_Os07g03990.1	RLK-Pelle_LRR-XII-1
LOC_Os07g04000.1	RLK-Pelle_L-LEC
LOC_Os07g04010.1	RLK-Pelle_L-LEC
LOC_Os07g04040.1	RLK-Pelle_L-LEC
LOC_Os07g04130.1	RLK-Pelle_L-LEC
LOC_Os07g04190.1	RLK-Pelle_LRR-XI-1
LOC_Os07g04220.1	RLK-Pelle_LRR-XIV
LOC_Os07g04520.1	RLK-Pelle_PERK-1
LOC_Os07g05190.1	RLK-Pelle_LRR-III
LOC_Os07g05370.1	RLK-Pelle_CrRLK1L-1
LOC_Os07g05740.1	RLK-Pelle_LRR-XI-1
LOC_Os07g05740.2	RLK-Pelle_LRR-XI-1
LOC_Os07g06570.1	RLK-Pelle_URK-1
LOC_Os07g07230.1	RLK-Pelle_LRR-VI-1
LOC_Os07g07230.2	RLK-Pelle_LRR-VI-1
LOC_Os07g07390.1	RLK-Pelle_WAK
LOC_Os07g08860.1	RLK-Pelle_SD-2b
LOC_Os07g10630.1	RLK-Pelle_LRR-XI-1
LOC_Os07g12480.1	RLK-Pelle_URK-2
LOC_Os07g12850.1	RLK-Pelle_DLSV
LOC_Os07g14490.1	RLK-Pelle_WAK
LOC_Os07g14820.1	RLK-Pelle_LRR-XII-1
LOC_Os07g15930.1	RLK-Pelle_L-LEC
LOC_Os07g18230.1	RLK-Pelle_L-LEC
LOC_Os07g18240.1	RLK-Pelle_L-LEC
LOC_Os07g20610.1	RLK-Pelle_DLSV
LOC_Os07g26180.1	RLK-Pelle_L-LEC
LOC_Os07g28820.1	RLK_EXTRA_OR_RLCK
LOC_Os07g30410.1	RLK-Pelle_DLSV
LOC_Os07g30510.1	RLK-Pelle_DLSV
LOC_Os07g31130.1	RLK-Pelle_WAK
LOC_Os07g31190.1	RLK-Pelle_WAK
LOC_Os07g31210.1	RLK-Pelle_WAK
LOC_Os07g31250.1	RLK-Pelle_WAK
LOC_Os07g31500.1	RLK-Pelle_LRR-XI-1
LOC_Os07g34980.1	RLK-Pelle_DLSV
LOC_Os07g35004.1	RLK-Pelle_DLSV
LOC_Os07g35140.1	RLK-Pelle_DLSV
LOC_Os07g35140.2	RLK-Pelle_DLSV
LOC_Os07g35260.1	RLK-Pelle_DLSV
LOC_Os07g35260.2	RLK-Pelle_DLSV
LOC_Os07g35280.1	RLK-Pelle_DLSV
LOC_Os07g35290.1	RLK-Pelle_DLSV
LOC_Os07g35300.1	RLK-Pelle_DLSV
LOC_Os07g35310.1	RLK-Pelle_DLSV
LOC_Os07g35310.2	RLK-Pelle_DLSV
LOC_Os07g35330.1	RLK-Pelle_DLSV
LOC_Os07g35340.1	RLK-Pelle_DLSV
LOC_Os07g35340.2	RLK-Pelle_DLSV
LOC_Os07g35340.3	RLK-Pelle_DLSV
LOC_Os07g35370.1	RLK-Pelle_DLSV
LOC_Os07g35380.1	RLK-Pelle_DLSV
LOC_Os07g35390.1	RLK-Pelle_DLSV
LOC_Os07g35410.1	RLK-Pelle_DLSV
LOC_Os07g35540.1	RLK-Pelle_DLSV
LOC_Os07g35580.1	RLK-Pelle_DLSV
LOC_Os07g35630.1	RLK-Pelle_DLSV
LOC_Os07g35650.1	RLK-Pelle_DLSV
LOC_Os07g35660.1	RLK-Pelle_DLSV
LOC_Os07g35680.1	RLK-Pelle_DLSV
LOC_Os07g35690.1	RLK-Pelle_DLSV
LOC_Os07g35690.2	RLK-Pelle_DLSV
LOC_Os07g35700.1	RLK-Pelle_DLSV
LOC_Os07g35700.2	RLK-Pelle_DLSV
LOC_Os07g35730.1	RLK-Pelle_DLSV
LOC_Os07g35730.2	RLK-Pelle_DLSV
LOC_Os07g35740.1	RLK-Pelle_DLSV
LOC_Os07g35750.1	RLK-Pelle_DLSV
LOC_Os07g35750.2	RLK-Pelle_DLSV
LOC_Os07g35770.1	RLK-Pelle_DLSV
LOC_Os07g35790.1	RLK-Pelle_DLSV
LOC_Os07g35810.1	RLK-Pelle_DLSV
LOC_Os07g36544.1	RLK-Pelle_DLSV
LOC_Os07g36544.2	RLK-Pelle_DLSV
LOC_Os07g36570.1	RLK-Pelle_DLSV
LOC_Os07g36590.1	RLK-Pelle_DLSV
LOC_Os07g36760.1	RLK-Pelle_SD-2b
LOC_Os07g36780.1	RLK-Pelle_SD-2b
LOC_Os07g36980.1	RLK-Pelle_DLSV
LOC_Os07g37810.1	RLK-Pelle_LRR-V
LOC_Os07g37810.2	RLK-Pelle_LRR-V
LOC_Os07g38070.1	RLK-Pelle_LRR-I-1
LOC_Os07g38250.1	RLK-Pelle_L-LEC
LOC_Os07g38640.1	RLK-Pelle_LRR-III
LOC_Os07g38800.1	RLK-Pelle_L-LEC
LOC_Os07g38810.1	RLK-Pelle_L-LEC
LOC_Os07g38820.1	RLK-Pelle_L-LEC
LOC_Os07g40630.1	RLK-Pelle_LRR-Xb-2
LOC_Os07g41140.1	RLK-Pelle_LRR-XV
LOC_Os07g42626.1	RLK-Pelle_LRR-V
LOC_Os07g42626.2	RLK-Pelle_LRR-V
LOC_Os07g42626.3	RLK-Pelle_LRR-V
LOC_Os07g43350.1	RLK-Pelle_LRR-III
LOC_Os07g43560.1	RLK-Pelle_DLSV
LOC_Os07g43570.1	RLK-Pelle_DLSV
LOC_Os07g47230.1	RLK-Pelle_DLSV
LOC_Os07g48310.1	RLK-Pelle_LRR-III
LOC_Os07g48310.2	RLK-Pelle_LRR-III
LOC_Os07g49240.1	RLK-Pelle_LRR-VI-2
LOC_Os08g01830.1	RLK-Pelle_CR4L
LOC_Os08g02440.1	RLK-Pelle_LRR-IV
LOC_Os08g02990.1	L-LECTIN
LOC_Os08g02996.1	RLK-Pelle_L-LEC
LOC_Os08g02996.2	RLK-Pelle_L-LEC
LOC_Os08g03002.1	RLK-Pelle_L-LEC
LOC_Os08g03020.1	RLK-Pelle_L-LEC
LOC_Os08g03030.1	L-LECTIN
LOC_Os08g03040.1	RLK-Pelle_L-LEC
LOC_Os08g03070.1	RLK-Pelle_L-LEC
LOC_Os08g03090.1	RLK-Pelle_L-LEC
LOC_Os08g03100.1	RLK-Pelle_L-LEC
LOC_Os08g03150.1	RLK-Pelle_L-LEC
LOC_Os08g03160.1	RLK-Pelle_L-LEC
LOC_Os08g03170.1	RLK-Pelle_L-LEC
LOC_Os08g03200.1	L-LECTIN
LOC_Os08g03240.1	RLK-Pelle_L-LEC
LOC_Os08g04420.1	RLK-Pelle_LRR-I-2
LOC_Os08g04420.2	RLK-Pelle_LRR-I-2
LOC_Os08g05290.1	RLK-Pelle_LRR-XI-1
LOC_Os08g07760.1	RLK-Pelle_LRR-II
LOC_Os08g07890.1	RLK-Pelle_LRR-II
LOC_Os08g08140.1	RLK-Pelle_DLSV
LOC_Os08g10070.1	RLK-Pelle_DLSV
LOC_Os08g10070.2	RLK-Pelle_DLSV
LOC_Os08g10150.1	RLK-Pelle_DLSV
LOC_Os08g10290.1	RLK-Pelle_DLSV
LOC_Os08g10300.1	RLK-Pelle_DLSV
LOC_Os08g10310.1	RLK-Pelle_DLSV
LOC_Os08g10310.2	RLK-Pelle_DLSV
LOC_Os08g10320.1	RLK-Pelle_DLSV
LOC_Os08g10320.2	RLK-Pelle_DLSV
LOC_Os08g10320.3	RLK-Pelle_DLSV
LOC_Os08g10330.1	RLK-Pelle_DLSV
LOC_Os08g13420.1	RLK-Pelle_SD-2b
LOC_Os08g13870.1	RLK-Pelle_SD-2b
LOC_Os08g14940.1	RLK-Pelle_LRR-XII-1
LOC_Os08g14950.1	RLK-Pelle_LRR-XII-1
LOC_Os08g14990.1	RLK-Pelle_LRR-XII-1
LOC_Os08g17410.1	RLK-Pelle_LRR-VII-2
LOC_Os08g24310.1	RLK-Pelle_LRR-XII-1
LOC_Os08g24630.1	RLK-Pelle_LRK10L-2
LOC_Os08g24770.1	RLK-Pelle_LRK10L-2
LOC_Os08g25380.1	RLK-Pelle_LRR-Xb-1
LOC_Os08g25430.1	RLK-Pelle_DLSV
LOC_Os08g25430.2	RLK-Pelle_DLSV
LOC_Os08g27780.1	RLK-Pelle_WAK
LOC_Os08g28710.1	RLK-Pelle_CR4L
LOC_Os08g28870.1	RLK-Pelle_LRR-XI-1
LOC_Os08g28890.1	RLK-Pelle_LRR-III
LOC_Os08g29040.1	RLK-Pelle_WAK
LOC_Os08g33090.1	RLK-Pelle_LRR-III
LOC_Os08g34380.1	RLK-Pelle_LRR-II
LOC_Os08g34380.2	RLK-Pelle_LRR-II
LOC_Os08g34640.1	RLK-Pelle_LRR-XI-1
LOC_Os08g34650.1	RLK-Pelle_LRR-XI-1
LOC_Os08g34650.2	RLK-Pelle_LRR-XI-1
LOC_Os08g38560.1	RLK-Pelle_LRR-XI-1
LOC_Os08g39170.1	RLK-Pelle_WAK
LOC_Os08g39174.1	RLK_EXTRA_OR_RLCK
LOC_Os08g39180.1	RLK-Pelle_WAK
LOC_Os08g39210.1	RLK-Pelle_WAK
LOC_Os08g39220.1	RLK-Pelle_WAK
LOC_Os08g39240.1	RLK-Pelle_WAK
LOC_Os08g39240.2	RLK-Pelle_WAK
LOC_Os08g39590.1	RLK-Pelle_LRR-III
LOC_Os08g40270.1	RLK-Pelle_L-LEC
LOC_Os08g40280.1	RLK-Pelle_L-LEC
LOC_Os08g40650.1	RLK-Pelle_LRR-I-1
LOC_Os08g40990.1	RLK-Pelle_LRR-III
LOC_Os08g42580.1	RLK-Pelle_LysM
LOC_Os08g42580.4	RLK-Pelle_LysM
LOC_Os08g45060.1	RLK-Pelle_LRR-III
LOC_Os09g02250.1	RLK-Pelle_LRR-III
LOC_Os09g02250.2	RLK-Pelle_LRR-III
LOC_Os09g07730.1	RLK-Pelle_L-LEC
LOC_Os09g09220.1	RLK-Pelle_LRR-I-1
LOC_Os09g09500.1	RLK-Pelle_L-LEC
LOC_Os09g09510.1	RLK-Pelle_L-LEC
LOC_Os09g12240.1	RLK-Pelle_LRR-Xb-1
LOC_Os09g14580.1	RLK-Pelle_PERK-1
LOC_Os09g14660.1	RLK-Pelle_L-LEC
LOC_Os09g15700.1	RLK-Pelle_LRR-XI-1
LOC_Os09g16540.1	RLK-Pelle_L-LEC
LOC_Os09g16590.1	RLK-Pelle_L-LEC
LOC_Os09g16670.1	RLK-Pelle_L-LEC
LOC_Os09g16950.1	RLK-Pelle_L-LEC
LOC_Os09g16980.1	RLK-Pelle_WAK
LOC_Os09g17010.1	RLK-Pelle_L-LEC
LOC_Os09g17110.1	RLK_OR_RLCK_ONLY_PKINASE
LOC_Os09g17630.1	RLK-Pelle_DLSV
LOC_Os09g17890.1	RLK-Pelle_LRR-I-1
LOC_Os09g17910.1	RLK-Pelle_LRR-I-1
LOC_Os09g17970.1	RLK-Pelle_LRR-I-1
LOC_Os09g18010.1	RLK-Pelle_LRR-I-1
LOC_Os09g18020.1	RLK-Pelle_LRR-I-1
LOC_Os09g18159.1	RLK-Pelle_LRR-I-1
LOC_Os09g18230.1	RLK-Pelle_LRR-I-1
LOC_Os09g18260.1	RLK-Pelle_LRR-I-1
LOC_Os09g18360.1	RLK-Pelle_LRR-I-1
LOC_Os09g18530.1	RLK-Pelle_LRR-I-1
LOC_Os09g18594.1	RLK-Pelle_LRR-I-1
LOC_Os09g18594.2	RLK-Pelle_LRR-I-1
LOC_Os09g19140.1	RLK-Pelle_LRR-I-1
LOC_Os09g19160.1	RLK-Pelle_LRR-I-1
LOC_Os09g19229.1	RLK-Pelle_LRR-I-1
LOC_Os09g19350.1	RLK-Pelle_LRR-I-1
LOC_Os09g19380.1	RLK-Pelle_LRR-I-1
LOC_Os09g19390.1	RLK-Pelle_LRR-I-1
LOC_Os09g19510.1	RLK-Pelle_LRR-I-1
LOC_Os09g20740.1	RLK-Pelle_WAK
LOC_Os09g20970.1	RLK-Pelle_LRR-III
LOC_Os09g22300.1	RLK-Pelle_LRR-I-1
LOC_Os09g23570.1	RLK-Pelle_LRR-III
LOC_Os09g24330.1	RLK-Pelle_DLSV
LOC_Os09g25540.1	RLK-Pelle_LRR-XII-1
LOC_Os09g28180.1	RLK-Pelle_SD-2b
LOC_Os09g29510.1	RLK-Pelle_WAK
LOC_Os09g29520.1	RLK-Pelle_WAK
LOC_Os09g29540.1	RLK-Pelle_WAK
LOC_Os09g29560.1	RLK-Pelle_WAK
LOC_Os09g29584.1	RLK-Pelle_WAK
LOC_Os09g30190.1	RLK-Pelle_LRR-XI-1
LOC_Os09g30454.1	RLK-Pelle_WAK
LOC_Os09g33630.1	RLK-Pelle_LysM
LOC_Os09g33630.2	RLK-Pelle_LysM
LOC_Os09g33630.3	RLK-Pelle_LysM
LOC_Os09g37780.1	RLK-Pelle_DLSV
LOC_Os09g37800.1	RLK-Pelle_DLSV
LOC_Os09g37834.1	RLK-Pelle_DLSV
LOC_Os09g37840.1	RLK-Pelle_DLSV
LOC_Os09g37880.1	RLK-Pelle_DLSV
LOC_Os09g37890.1	RLK-Pelle_DLSV
LOC_Os09g38700.1	RLK-Pelle_LRR-V
LOC_Os09g38800.1	RLK-Pelle_WAK
LOC_Os09g38830.1	RLK-Pelle_WAK
LOC_Os09g38834.1	RLK-Pelle_WAK
LOC_Os09g38840.1	RLK-Pelle_WAK
LOC_Os09g38850.1	RLK-Pelle_WAK
LOC_Os09g38910.1	RLK-Pelle_WAK
LOC_Os09g39860.1	RLK-Pelle_LysM
LOC_Os10g01100.1	RLK-Pelle_SD-2b
LOC_Os10g01390.1	RLK-Pelle_WAK
LOC_Os10g01560.1	RLK-Pelle_PERK-1
LOC_Os10g02250.1	RLK-Pelle_WAK
LOC_Os10g02284.1	RLK-Pelle_WAK
LOC_Os10g02360.1	RLK-Pelle_WAK
LOC_Os10g02500.1	RLK-Pelle_LRR-Xb-1
LOC_Os10g02720.1	RLK-Pelle_WAK
LOC_Os10g02720.2	RLK-Pelle_WAK
LOC_Os10g02970.1	RLK-Pelle_LRR-XI-1
LOC_Os10g02990.1	RLK-Pelle_LRR-XI-1
LOC_Os10g04720.1	RLK-Pelle_DLSV
LOC_Os10g04730.1	RLK-Pelle_DLSV
LOC_Os10g05160.1	RLK-Pelle_SD-2b
LOC_Os10g05170.1	RLK-Pelle_WAK
LOC_Os10g05250.1	RLK-Pelle_WAK
LOC_Os10g05400.1	RLK-Pelle_WAK
LOC_Os10g06030.1	RLK-Pelle_WAK
LOC_Os10g06090.1	RLK-Pelle_WAK
LOC_Os10g06140.1	RLK-Pelle_WAK
LOC_Os10g06740.1	RLK-Pelle_LRR-XI-1
LOC_Os10g06760.1	RLK-Pelle_LRR-XI-1
LOC_Os10g07548.1	RLK-Pelle_WAK
LOC_Os10g07556.1	RLK-Pelle_WAK
LOC_Os10g09550.1	RLK-Pelle_WAK
LOC_Os10g09620.1	RLK-Pelle_WAK
LOC_Os10g09700.1	RLK-Pelle_WAK
LOC_Os10g10030.1	RLK-Pelle_WAK
LOC_Os10g10130.1	RLK-Pelle_WAK
LOC_Os10g10130.2	RLK-Pelle_WAK
LOC_Os10g10130.3	RLK-Pelle_WAK
LOC_Os10g10130.4	RLK-Pelle_WAK
LOC_Os10g10130.5	RLK-Pelle_WAK
LOC_Os10g10540.1	RLK-Pelle_L-LEC
LOC_Os10g12620.1	RLK-Pelle_DLSV
LOC_Os10g13970.1	RLK-Pelle_LRR-XII-1
LOC_Os10g13970.2	RLK-Pelle_LRR-XII-1
LOC_Os10g17910.1	RLK-Pelle_WAK
LOC_Os10g17950.1	RLK-Pelle_DLSV
LOC_Os10g17960.1	RLK-Pelle_DLSV
LOC_Os10g18260.1	RLK-Pelle_DLSV
LOC_Os10g18990.1	RLK-Pelle_LRR-XII-1
LOC_Os10g19160.1	RLK-Pelle_LRR-XII-1
LOC_Os10g20120.1	RLK-Pelle_SD-2b
LOC_Os10g20160.1	RLK-Pelle_SD-2b
LOC_Os10g21090.1	RLK-Pelle_URK-3
LOC_Os10g22860.1	RLK-Pelle_LRR-XII-1
LOC_Os10g22890.1	RLK-Pelle_LRR-XII-1
LOC_Os10g25090.1	RLK-Pelle_LRR-V
LOC_Os10g30530.1	RLK-Pelle_L-LEC
LOC_Os10g30540.1	RLK-Pelle_L-LEC
LOC_Os10g32990.1	RLK-Pelle_LRR-XI-1
LOC_Os10g33040.1	RLK-Pelle_LRR-XI-1
LOC_Os10g34220.1	RLK-Pelle_DLSV
LOC_Os10g35040.1	RLK-Pelle_LRR-III
LOC_Os10g38800.1	RLK-Pelle_LRR-VII-1
LOC_Os10g38960.1	RLK-Pelle_L-LEC
LOC_Os10g39010.1	RLK-Pelle_CrRLK1L-1
LOC_Os10g39010.2	RLK-Pelle_CrRLK1L-1
LOC_Os10g39010.3	RLK-Pelle_CrRLK1L-1
LOC_Os10g39010.4	RLK-Pelle_CrRLK1L-1
LOC_Os11g01200.1	RLK-Pelle_LRR-I-1
LOC_Os11g01200.2	RLK-Pelle_LRR-I-1
LOC_Os11g01620.1	RLK-Pelle_LRR-III
LOC_Os11g01620.2	RLK-Pelle_LRR-III
LOC_Os11g03820.1	RLK-Pelle_SD-2b
LOC_Os11g03840.1	RLK-Pelle_SD-2b
LOC_Os11g03880.1	RLK-Pelle_SD-2b
LOC_Os11g06780.1	RLK-Pelle_LRR-Xb-1
LOC_Os11g07060.1	RLK-Pelle_LRR-XII-1
LOC_Os11g07060.2	RLK-Pelle_LRR-XII-1
LOC_Os11g07060.3	RLK-Pelle_LRR-XII-1
LOC_Os11g07060.4	RLK-Pelle_LRR-XII-1
LOC_Os11g07060.5	RLK-Pelle_LRR-XII-1
LOC_Os11g07100.1	RLK-Pelle_LRR-XII-1
LOC_Os11g07100.2	RLK-Pelle_LRR-XII-1
LOC_Os11g07120.1	RLK-Pelle_LRR-XII-1
LOC_Os11g07120.2	RLK-Pelle_LRR-XII-1
LOC_Os11g07130.1	RLK-Pelle_LRR-XII-1
LOC_Os11g07140.1	RLK-Pelle_LRR-XII-1
LOC_Os11g07160.1	RLK-Pelle_LRR-XII-1
LOC_Os11g07170.1	RLK-Pelle_LRR-XII-1
LOC_Os11g07180.1	RLK-Pelle_LRR-XII-1
LOC_Os11g07200.1	RLK-Pelle_LRR-XII-1
LOC_Os11g07200.2	RLK-Pelle_LRR-XII-1
LOC_Os11g07225.1	RLK-Pelle_LRR-XII-1
LOC_Os11g07230.1	RLK-Pelle_LRR-XII-1
LOC_Os11g07230.2	RLK-Pelle_LRR-XII-1
LOC_Os11g07230.3	RLK-Pelle_LRR-XII-1
LOC_Os11g07240.1	RLK-Pelle_LRR-XII-1
LOC_Os11g07250.1	RLK-Pelle_LRR-XII-1
LOC_Os11g07260.1	RLK-Pelle_LRR-XII-1
LOC_Os11g07270.1	RLK-Pelle_LRR-XII-1
LOC_Os11g10260.1	G-LECTIN-B_G-LECTIN-P_G-LECTIN-S
LOC_Os11g10280.1	RLK-Pelle_SD-2b
LOC_Os11g10310.1	RLK-Pelle_LRR-XII-1
LOC_Os11g10640.1	RLK-Pelle_DLSV
LOC_Os11g10710.1	RLK-Pelle_DLSV
LOC_Os11g11490.1	RLK-Pelle_CR4L
LOC_Os11g11780.1	RLK-Pelle_DLSV
LOC_Os11g11890.1	RLK-Pelle_DLSV
LOC_Os11g12270.1	RLK-Pelle_DLSV
LOC_Os11g12270.2	RLK-Pelle_DLSV
LOC_Os11g12530.1	RLK-Pelle_LRR-XI-1
LOC_Os11g12620.1	RLK-Pelle_LRR-XI-1
LOC_Os11g14050.1	RLK-Pelle_LRR-VIII-1
LOC_Os11g14050.2	RLK-Pelle_LRR-VIII-1
LOC_Os11g14420.1	RLK-Pelle_LRR-Xa
LOC_Os11g17380.1	RLK-Pelle_DLSV
LOC_Os11g17440.1	RLK-Pelle_DLSV
LOC_Os11g19480.1	RLK-Pelle_LRR-III
LOC_Os11g19490.1	RLK-Pelle_LRR-III
LOC_Os11g20360.1	RLK-Pelle_LRR-VI-1
LOC_Os11g20360.2	RLK-Pelle_LRR-VI-1
LOC_Os11g25860.1	RLK-Pelle_L-LEC
LOC_Os11g26130.1	RLK-Pelle_LRR-IX
LOC_Os11g26140.1	RLK-Pelle_URK-2
LOC_Os11g28104.1	RLK-Pelle_DLSV
LOC_Os11g29790.1	RLK-Pelle_LRR-XII-1
LOC_Os11g34610.1	RLK-Pelle_DLSV
LOC_Os11g34624.1	RLK-Pelle_DLSV
LOC_Os11g35100.1	RLK-Pelle_WAK
LOC_Os11g35120.1	RLK-Pelle_WAK
LOC_Os11g35220.1	RLK-Pelle_WAK
LOC_Os11g35260.1	RLK-Pelle_WAK
LOC_Os11g35274.1	RLK-Pelle_WAK
LOC_Os11g35290.1	RLK-Pelle_WAK
LOC_Os11g35330.1	RLK-Pelle_LysM
LOC_Os11g35500.1	RLK-Pelle_LRR-XII-1
LOC_Os11g35860.1	RLK-Pelle_WAK
LOC_Os11g36090.1	RLK-Pelle_LRR-XII-1
LOC_Os11g36140.1	RLK-Pelle_LRR-XII-1
LOC_Os11g36150.1	RLK-Pelle_LRR-XII-1
LOC_Os11g36160.1	RLK-Pelle_LRR-XII-1
LOC_Os11g36180.1	RLK-Pelle_LRR-XII-1
LOC_Os11g36190.1	RLK-Pelle_LRR-XII-1
LOC_Os11g36190.2	RLK-Pelle_LRR-XII-1
LOC_Os11g38850.1	RLK-Pelle_DLSV
LOC_Os11g39370.1	RLK-Pelle_LRR-II
LOC_Os11g39370.2	RLK-Pelle_LRR-II
LOC_Os11g39420.1	RLK-Pelle_DLSV
LOC_Os11g39450.1	RLK-Pelle_DLSV
LOC_Os11g39490.1	RLK-Pelle_DLSV
LOC_Os11g39530.1	RLK-Pelle_DLSV
LOC_Os11g40550.1	RLK-Pelle_LRR-III
LOC_Os11g40550.2	RLK-Pelle_LRR-III
LOC_Os11g40810.1	RLK-Pelle_LRR-XII-1
LOC_Os11g40890.1	RLK-Pelle_LRR-XII-1
LOC_Os11g40970.1	RLK-Pelle_LRR-XII-1
LOC_Os11g41100.1	RLK-Pelle_LRR-XII-1
LOC_Os11g44250.1	RLK-Pelle_CR4L
LOC_Os11g44260.1	RLK-Pelle_CR4L
LOC_Os11g44430.1	RLK-Pelle_CR4L
LOC_Os11g44500.1	RLK-Pelle_CR4L
LOC_Os11g44520.1	RLK-Pelle_CR4L
LOC_Os11g44550.1	RLK-Pelle_CR4L
LOC_Os11g44560.1	RLK-Pelle_CR4L
LOC_Os11g44660.1	RLK-Pelle_DLSV
LOC_Os11g44690.1	RLK-Pelle_DLSV
LOC_Os11g44860.1	RLK-Pelle_DLSV
LOC_Os11g45540.1	RLK-Pelle_DLSV
LOC_Os11g46810.1	RLK_OR_RLCK_ONLY_PKINASE
LOC_Os11g46860.1	RLK-Pelle_WAK
LOC_Os11g46870.1	RLK-Pelle_WAK
LOC_Os11g46880.1	RLK-Pelle_WAK
LOC_Os11g46900.1	RLK-Pelle_WAK
LOC_Os11g46950.1	RLK-Pelle_WAK
LOC_Os11g46960.1	RLK-Pelle_LRR-XII-1
LOC_Os11g46970.1	RLK-Pelle_LRR-XII-1
LOC_Os11g46980.1	RLK-Pelle_LRR-XII-1
LOC_Os11g47000.1	RLK-Pelle_LRR-XII-1
LOC_Os11g47030.1	RLK-Pelle_LRR-XII-1
LOC_Os11g47110.1	RLK-Pelle_WAK
LOC_Os11g47140.1	RLK-Pelle_WAK
LOC_Os11g47150.1	RLK-Pelle_WAK
LOC_Os11g47160.1	RLK-Pelle_LRR-XII-1
LOC_Os11g47170.1	RLK-Pelle_LRR-XII-1
LOC_Os11g47180.1	RLK-Pelle_LRR-XII-1
LOC_Os11g47210.1	RLK-Pelle_LRR-XII-1
LOC_Os11g47240.1	RLK-Pelle_LRR-XII-1
LOC_Os11g47240.2	RLK-Pelle_LRR-XII-1
LOC_Os11g47290.1	RLK-Pelle_LRR-XII-1
LOC_Os11g47300.1	RLK-Pelle_LRR-XII-1
LOC_Os11g47310.1	RLK-Pelle_LRR-XII-1
LOC_Os11g47490.1	RLK-Pelle_LRR-I-1
LOC_Os12g01200.1	RLK-Pelle_LRR-I-1
LOC_Os12g01200.2	RLK-Pelle_LRR-I-1
LOC_Os12g01200.3	RLK-Pelle_LRR-I-1
LOC_Os12g01200.4	RLK-Pelle_LRR-I-1
LOC_Os12g01510.1	RLK-Pelle_LRR-VI-2
LOC_Os12g01510.2	RLK-Pelle_LRR-VI-2
LOC_Os12g01510.3	RLK-Pelle_LRR-VI-2
LOC_Os12g01510.4	RLK-Pelle_LRR-VI-2
LOC_Os12g01700.1	RLK-Pelle_LRR-III
LOC_Os12g03640.1	RLK-Pelle_SD-2b
LOC_Os12g03650.1	RLK-Pelle_SD-2b
LOC_Os12g03670.1	RLK-Pelle_SD-2b
LOC_Os12g03690.1	RLK-Pelle_SD-2b
LOC_Os12g05120.1	RLK-Pelle_LRR-III
LOC_Os12g05120.2	RLK-Pelle_LRR-III
LOC_Os12g07800.1	RLK-Pelle_SD-2b
LOC_Os12g08180.1	RLK-Pelle_LRR-XI-1
LOC_Os12g10740.1	RLK-Pelle_LRR-VIII-1
LOC_Os12g13300.1	RLK-Pelle_LRR-III
LOC_Os12g14480.1	RLK-Pelle_DLSV
LOC_Os12g14610.1	RLK-Pelle_DLSV
LOC_Os12g14699.1	RLK-Pelle_DLSV
LOC_Os12g16520.1	RLK-Pelle_WAK
LOC_Os12g26940.1	RLK-Pelle_L-LEC
LOC_Os12g29434.1	RLK-Pelle_WAK
LOC_Os12g30180.1	RLK-Pelle_DLSV
LOC_Os12g31470.1	RLK-Pelle_LRR-XII-1
LOC_Os12g31560.1	RLK-Pelle_CR4L
LOC_Os12g31610.1	RLK-Pelle_L-LEC
LOC_Os12g33600.1	RLK-Pelle_LRR-III
LOC_Os12g34320.1	RLK-Pelle_SD-2b
LOC_Os12g34320.2	RLK-Pelle_SD-2b
LOC_Os12g37980.1	RLK-Pelle_LRR-I-1
LOC_Os12g38610.1	RLK-Pelle_L-LEC
LOC_Os12g40419.1	RLK-Pelle_WAK_LRK10L-1
LOC_Os12g40419.2	RLK-Pelle_WAK_LRK10L-1
LOC_Os12g40419.3	RLK-Pelle_WAK_LRK10L-1
LOC_Os12g41090.1	RLK_OR_RLCK_ONLY_PKINASE
LOC_Os12g41270.1	RLK-Pelle_L-LEC
LOC_Os12g41410.1	RLK-Pelle_L-LEC
LOC_Os12g41490.1	RLK-Pelle_L-LEC
LOC_Os12g41510.1	RLK-Pelle_L-LEC
LOC_Os12g41530.1	RLK-Pelle_L-LEC
LOC_Os12g41540.1	RLK-Pelle_L-LEC
LOC_Os12g41710.1	RLK-Pelle_DLSV
LOC_Os12g41710.2	RLK-Pelle_DLSV
LOC_Os12g41710.3	RLK-Pelle_DLSV
LOC_Os12g41710.4	RLK-Pelle_DLSV
LOC_Os12g42040.1	RLK-Pelle_WAK
LOC_Os12g42060.1	RLK-Pelle_WAK
LOC_Os12g42070.1	RLK-Pelle_WAK
LOC_Os12g42520.1	RLK-Pelle_LRR-XII-1
LOC_Os12g43640.1	RLK-Pelle_LRR-XI-1
LOC_Os12g43660.1	RLK-Pelle_LRR-XI-1
LOC_Os12g44090.1	RLK-Pelle_LRR-XIIIa
LOC_Os12g44320.1	RLK-Pelle_SD-2b

## Sheet: S2_RLP_transcript_list
Table S2: OsRLP transcript list
Gene_ID	RLP_family
LOC_Os01g02370.1	WAK
LOC_Os01g04070.1	LRR
LOC_Os01g04430.1	WAK
LOC_Os01g04720.1	MALECTIN
LOC_Os01g06520.1	LRR
LOC_Os01g06670.1	LRR
LOC_Os01g06680.1	LRR
LOC_Os01g06720.1	LRR
LOC_Os01g06730.1	LRR
LOC_Os01g06750.1	LRR
LOC_Os01g06760.1	LRR
LOC_Os01g06876.1	LRR
LOC_Os01g06890.1	LRR
LOC_Os01g06920.1	LRR
LOC_Os01g07280.1	LRR
LOC_Os01g26240.1	WAK
LOC_Os01g38850.1	STRESS-ANTIFUNG
LOC_Os01g41750.1	LRR
LOC_Os01g41770.1	LRR
LOC_Os01g41780.1	LRR
LOC_Os01g41960.1	LRR
LOC_Os01g54630.1	LRR
LOC_Os01g61020.1	G-LECTIN-B
LOC_Os01g66740.1	LRR
LOC_Os01g66760.1	LRR
LOC_Os01g66820.1	LRR
LOC_Os02g01590.1	L-LECTIN
LOC_Os02g06030.1	LRR
LOC_Os02g06070.1	LRR
LOC_Os02g06090.1	LRR
LOC_Os02g06120.1	LRR
LOC_Os02g06130.1	LRR
LOC_Os02g06140.1	LRR
LOC_Os02g06180.1	LRR
LOC_Os02g06190.1	LRR
LOC_Os02g06200.1	LRR
LOC_Os02g06205.1	LRR
LOC_Os02g06210.1	LRR
LOC_Os02g06240.1	LRR
LOC_Os02g06250.1	LRR
LOC_Os02g06260.1	LRR
LOC_Os02g06270.1	LRR
LOC_Os02g06600.1	LRR
LOC_Os02g13850.1	LRR_MALECTIN
LOC_Os02g17400.1	LRR
LOC_Os02g17710.1	LRR
LOC_Os02g32620.1	G-LECTIN-B_G-LECTIN-S
LOC_Os02g32680.1	L-LECTIN
LOC_Os02g33740.1	GPI_ANCHORED
LOC_Os02g36770.1	L-LECTIN
LOC_Os02g39100.1	LRR
LOC_Os02g43000.1	STRESS-ANTIFUNG
LOC_Os02g48980.1	GPI_ANCHORED
LOC_Os02g49600.1	LRR
LOC_Os02g52410.1	G-LECTIN-P
LOC_Os02g53000.1	GPI_ANCHORED
LOC_Os02g53000.2	GPI_ANCHORED
LOC_Os03g03290.1	MALECTIN
LOC_Os03g04110.1	GPI_ANCHORED
LOC_Os03g04110.2	GPI_ANCHORED
LOC_Os03g26090.1	GPI_ANCHORED
LOC_Os03g28270.1	LRR
LOC_Os03g44270.1	LRR
LOC_Os03g48610.1	L-LECTIN
LOC_Os03g58900.1	L-LECTIN
LOC_Os03g58920.1	L-LECTIN
LOC_Os03g58920.2	L-LECTIN
LOC_Os03g59264.1	L-LECTIN
LOC_Os04g01910.1	L-LECTIN
LOC_Os04g01950.1	L-LECTIN
LOC_Os04g02920.1	LRR
LOC_Os04g06070.1	L-LECTIN
LOC_Os04g12060.1	STRESS-ANTIFUNG
LOC_Os04g28210.1	LRR
LOC_Os04g32950.1	L-LECTIN
LOC_Os04g32950.2	L-LECTIN
LOC_Os04g32950.4	L-LECTIN
LOC_Os04g40440.1	LRR
LOC_Os04g42210.1	GPI_ANCHORED
LOC_Os04g42220.1	GPI_ANCHORED
LOC_Os04g45460.1	STRESS-ANTIFUNG
LOC_Os04g49690.1	MALECTIN
LOC_Os04g55420.1	LRR
LOC_Os04g55440.1	LRR
LOC_Os04g57660.1	LRR
LOC_Os04g58700.2	LRR
LOC_Os05g01444.1	LRR
LOC_Os05g07820.1	LRR
LOC_Os05g17604.5	MALECTIN
LOC_Os05g17604.6	MALECTIN
LOC_Os05g33160.1	LRR
LOC_Os05g40270.10	LRR
LOC_Os05g46110.1	PR5K
LOC_Os06g04810.1	LRR
LOC_Os06g04830.1	LRR
LOC_Os06g07130.1	MALECTIN
LOC_Os06g10660.1	GPI_ANCHORED
LOC_Os06g12390.1	L-LECTIN
LOC_Os06g12390.2	L-LECTIN
LOC_Os06g13050.1	LRR
LOC_Os06g14280.1	STRESS-ANTIFUNG
LOC_Os06g19990.1	GPI_ANCHORED
LOC_Os06g19990.2	GPI_ANCHORED
LOC_Os06g19990.3	GPI_ANCHORED
LOC_Os06g19990.4	GPI_ANCHORED
LOC_Os06g25950.1	WAK
LOC_Os06g38160.1	L-LECTIN
LOC_Os06g38830.1	LRR
LOC_Os06g47760.1	LRR
LOC_Os07g02450.1	LRR
LOC_Os07g04110.1	L-LECTIN
LOC_Os07g09670.1	L-LECTIN
LOC_Os07g09690.1	L-LECTIN
LOC_Os07g15940.1	L-LECTIN
LOC_Os07g20670.1	G-LECTIN-P_G-LECTIN-S
LOC_Os07g28300.1	LRR
LOC_Os07g31840.1	LRR_MALECTIN
LOC_Os07g36770.1	G-LECTIN-B_G-LECTIN-P_G-LECTIN-S
LOC_Os07g45060.1	GPI_ANCHORED
LOC_Os08g03670.1	L-LECTIN
LOC_Os08g03670.2	L-LECTIN
LOC_Os08g10250.1	MALECTIN
LOC_Os08g10310.3	MALECTIN
LOC_Os08g14210.1	L-LECTIN
LOC_Os08g16580.1	LRR
LOC_Os08g23290.1	LRR
LOC_Os08g27010.1	LRR
LOC_Os08g39940.1	LRR
LOC_Os08g42840.1	LRR
LOC_Os09g12620.1	GPI_ANCHORED
LOC_Os09g18540.1	MALECTIN
LOC_Os09g27890.1	GPI_ANCHORED
LOC_Os09g27890.2	GPI_ANCHORED
LOC_Os09g29600.1	WAK
LOC_Os09g37600.1	GPI_ANCHORED
LOC_Os09g37790.1	G-LECTIN-B_G-LECTIN-P_G-LECTIN-S
LOC_Os10g03100.1	LRR
LOC_Os10g20630.1	EGF
LOC_Os10g22930.1	LRR
LOC_Os10g33080.1	LRR
LOC_Os10g33130.1	LRR
LOC_Os10g33140.1	LRR
LOC_Os11g03860.1	G-LECTIN-B_G-LECTIN-P_G-LECTIN-S
LOC_Os11g05240.1	G-LECTIN-P_G-LECTIN-S
LOC_Os11g09110.1	LRR
LOC_Os11g09130.1	LRR
LOC_Os11g10290.1	G-LECTIN-B_G-LECTIN-P_G-LECTIN-S
LOC_Os11g10720.1	LRR
LOC_Os11g12560.1	LRR
LOC_Os11g34570.1	GPI_ANCHORED
LOC_Os11g35410.1	LRR
LOC_Os11g35450.1	LRR
LOC_Os11g35490.1	LRR
LOC_Os11g35550.1	LRR
LOC_Os11g35660.1	LRR
LOC_Os11g35810.1	LRR
LOC_Os11g35840.1	LRR
LOC_Os11g35850.1	LRR
LOC_Os11g35890.1	LRR
LOC_Os11g35980.1	LRR
LOC_Os11g36120.1	LRR
LOC_Os11g36160.2	LRR
LOC_Os12g10870.1	LRR
LOC_Os12g10930.1	LRR
LOC_Os12g11370.1	LRR
LOC_Os12g11500.1	LRR
LOC_Os12g11680.1	LRR
LOC_Os12g11720.1	LRR
LOC_Os12g11860.1	LRR
LOC_Os12g11930.1	LRR
LOC_Os12g12010.1	LRR
LOC_Os12g12120.1	LRR
LOC_Os12g12130.1	LRR
LOC_Os12g17550.1	LRR
LOC_Os12g41956.1	L-LECTIN

## Sheet: S3_RLCK_transcript_list
Table S3: OsRLCK transcript list
Gene_ID	RLCK_family
LOC_Os01g15470.1	RLCK-VIIa-1
LOC_Os01g15470.2	RLCK-VIIa-1
LOC_Os01g15470.3	RLCK-VIIa-1
LOC_Os01g20900.1	RLCK-VIII
LOC_Os01g20900.2	RLCK-VIII
LOC_Os01g20900.3	RLCK-VIII
LOC_Os01g20900.4	RLCK-VIII
LOC_Os01g20900.5	RLCK-VIII
LOC_Os01g21960.1	RLCK-V
LOC_Os01g21970.1	RLCK-VIII
LOC_Os01g39970.1	RLCK-IXb
LOC_Os01g40590.1	RLCK-VIIa-2
LOC_Os01g41730.1	RLCK-V
LOC_Os01g44110.1	RLCK-V
LOC_Os01g47470.1	RLCK-V
LOC_Os01g57940.1	RLCK-VIIa-1
LOC_Os01g60700.1	RLCK-II
LOC_Os01g60700.2	RLCK-II
LOC_Os01g63280.1	RLCK-IV
LOC_Os01g63280.2	RLCK-IV
LOC_Os01g63280.3	RLCK-IV
LOC_Os01g67340.1	RLCK-VIII
LOC_Os01g67340.2	RLCK-VIII
LOC_Os01g67340.3	RLCK-VIII
LOC_Os01g70410.1	RLCK-IXa
LOC_Os01g70410.2	RLCK-IXa
LOC_Os01g70410.3	RLCK-IXa
LOC_Os01g70970.1	RLCK-IXa
LOC_Os01g71000.1	RLCK-VIIa-1
LOC_Os01g74200.1	RLCK-VIIa-2
LOC_Os02g01730.1	RLCK-XIII
LOC_Os02g02040.1	RLCK-XVI
LOC_Os02g02040.2	RLCK-XVI
LOC_Os02g02040.3	RLCK-XVI
LOC_Os02g02040.4	RLCK-XVI
LOC_Os02g02040.5	RLCK-XVI
LOC_Os02g02040.6	RLCK-XVI
LOC_Os02g02600.1	RLCK-VIIa-2
LOC_Os02g05820.1	RLCK-IXb
LOC_Os02g08530.1	RLCK-X
LOC_Os02g09359.1	RLCK-XV
LOC_Os02g12660.1	RLCK-IXb
LOC_Os02g12670.1	RLCK-IXb
LOC_Os02g30900.1	RLCK-VIIa-1
LOC_Os02g34430.1	RLCK-V
LOC_Os02g35760.1	RLCK-VIII
LOC_Os02g35760.2	RLCK-VIII
LOC_Os02g43290.1	RLCK-XIII
LOC_Os02g43430.1	RLCK-VIIa-2
LOC_Os02g44610.1	RLCK-IXb
LOC_Os02g44920.1	RLCK-VIIa-2
LOC_Os02g53750.1	RLCK-VIIa-2
LOC_Os02g53750.2	RLCK-VIIa-2
LOC_Os02g54590.1	RLCK-IXb
LOC_Os02g57420.1	RLCK-VIIa-2
LOC_Os02g57560.1	RLCK-IV
LOC_Os02g57700.1	RLCK-IXb
LOC_Os02g58610.1	RLCK-VIIa-1
LOC_Os03g01160.2	RLCK-IXb
LOC_Os03g02190.1	RLCK-XIII
LOC_Os03g03410.1	RLCK-V
LOC_Os03g03880.1	RLCK-VIIa-1
LOC_Os03g03890.1	RLCK-VIIa-2
LOC_Os03g04050.1	RLCK-XII-1
LOC_Os03g05470.1	RLCK-IV
LOC_Os03g06330.1	RLCK-VIIa-2
LOC_Os03g07430.1	RLCK-VIIa-2
LOC_Os03g07430.2	RLCK-VIIa-2
LOC_Os03g07430.3	RLCK-VIIa-2
LOC_Os03g07430.4	RLCK-VIIa-2
LOC_Os03g07430.5	RLCK-VIIa-2
LOC_Os03g08170.1	RLCK-VIIa-2
LOC_Os03g12520.1	RLCK-VIII
LOC_Os03g12680.1	RLCK-V
LOC_Os03g12680.2	RLCK-V
LOC_Os03g13820.1	RLCK-VI
LOC_Os03g13820.2	RLCK-VI
LOC_Os03g14710.1	RLCK-XI
LOC_Os03g16740.1	RLCK-VIIa-2
LOC_Os03g16740.2	RLCK-VIIa-2
LOC_Os03g17550.1	RLCK-VIIa-1
LOC_Os03g24930.1	RLCK-VIIa-2
LOC_Os03g24930.2	RLCK-VIIa-2
LOC_Os03g29410.1	RLCK-VIIa-2
LOC_Os03g31000.1	RLCK-IXb
LOC_Os03g31044.1	RLCK-IXb
LOC_Os03g31044.2	RLCK-IXb
LOC_Os03g31070.1	RLCK-IXb
LOC_Os03g51040.1	RLCK-VIII
LOC_Os03g60710.1	RLCK-VIIa-2
LOC_Os03g61010.1	RLCK-XII-1
LOC_Os03g61060.1	RLCK-IV
LOC_Os03g61060.2	RLCK-IV
LOC_Os03g62340.1	RLCK-VI
LOC_Os03g62700.1	RLCK-VIII
LOC_Os04g32310.1	RLCK-VIIa-1
LOC_Os04g35080.1	RLCK-V
LOC_Os04g41310.1	RLCK-VIII
LOC_Os04g41310.2	RLCK-VIII
LOC_Os04g42480.1	RLCK-IV
LOC_Os04g45730.1	RLCK-XIII
LOC_Os04g45920.1	RLCK-VIIa-2
LOC_Os04g47620.1	RLCK-VIIa-2
LOC_Os04g56060.1	RLCK-VI
LOC_Os04g56110.1	RLCK-Os
LOC_Os04g56110.2	RLCK-Os
LOC_Os04g56110.3	RLCK-Os
LOC_Os04g56120.1	RLCK-Os
LOC_Os04g56130.1	RLCK-Os
LOC_Os04g58750.1	RLCK-XII-1
LOC_Os04g58750.2	RLCK-XII-1
LOC_Os04g58750.3	RLCK-XII-1
LOC_Os04g58750.4	RLCK-XII-1
LOC_Os05g02020.1	RLCK-VIIa-2
LOC_Os05g02020.2	RLCK-VIIa-2
LOC_Os05g03460.1	RLCK-VIIa-1
LOC_Os05g04520.1	RLCK-VIII
LOC_Os05g25540.1	RLCK-X
LOC_Os05g30820.1	RLCK-IXa
LOC_Os05g30820.2	RLCK-IXa
LOC_Os05g30870.1	RLCK-VIIa-1
LOC_Os05g30870.2	RLCK-VIIa-1
LOC_Os05g30870.3	RLCK-VIIa-1
LOC_Os05g36050.1	RLCK-V
LOC_Os05g38770.1	RLCK-VIIa-1
LOC_Os05g41950.1	RLCK-VIIa-1
LOC_Os05g51400.1	RLCK-VIIa-2
LOC_Os06g04880.1	RLCK-IXb
LOC_Os06g06760.1	RLCK-IXb
LOC_Os06g06760.2	RLCK-IXb
LOC_Os06g06760.3	RLCK-IXb
LOC_Os06g07070.1	RLCK-XV
LOC_Os06g07230.1	RLCK-VIIa-2
LOC_Os06g09230.2	RLCK-IXb
LOC_Os06g10160.1	RLCK-VIIa-2
LOC_Os06g13320.1	RLCK-Os
LOC_Os06g37620.1	RLCK-IXb
LOC_Os06g44430.1	RLCK-XV
LOC_Os06g45280.1	RLCK-VIIa-2
LOC_Os06g45350.1	RLCK-VI
LOC_Os06g45350.2	RLCK-VI
LOC_Os06g45350.5	RLCK-VI
LOC_Os06g47820.1	RLCK-VI
LOC_Os06g48980.1	RLCK-VIIa-2
LOC_Os06g50100.1	RLCK-VIIa-2
LOC_Os06g51170.1	RLCK-VIIa-2
LOC_Os07g04810.1	RLCK-Os
LOC_Os07g04810.2	RLCK-Os
LOC_Os07g04820.1	RLCK-Os
LOC_Os07g31290.1	RLCK-VIIa-2
LOC_Os07g42200.1	RLCK-VIIa-2
LOC_Os07g47270.1	RLCK-VIIa-1
LOC_Os07g48730.1	RLCK-VIIa-2
LOC_Os07g49470.1	RLCK-VIIa-1
LOC_Os08g15060.1	RLCK-VI
LOC_Os08g17320.1	RLCK-XI
LOC_Os08g18920.1	RLCK-X
LOC_Os08g35600.1	RLCK-VIIa-2
LOC_Os09g03620.1	RLCK-IV
LOC_Os09g19700.1	RLCK-VIIa-2
LOC_Os09g20880.1	RLCK-VIIb
LOC_Os09g20880.2	RLCK-VIIb
LOC_Os09g27010.1	RLCK-VIIa-2
LOC_Os09g33860.1	RLCK-VIII
LOC_Os09g36180.1	RLCK-XV
LOC_Os09g36320.1	RLCK-VIIa-2
LOC_Os09g39620.1	RLCK-IXb
LOC_Os09g39640.1	RLCK-IXb
LOC_Os09g39650.1	RLCK-IXb
LOC_Os09g39650.2	RLCK-IXb
LOC_Os09g39650.3	RLCK-IXb
LOC_Os09g39930.1	RLCK-VIIa-1
LOC_Os10g01060.1	RLCK-IXb
LOC_Os10g10870.1	RLCK-XI
LOC_Os10g25550.1	RLCK-VIIa-2
LOC_Os10g26520.1	RLCK-VIIa-2
LOC_Os10g29620.1	RLCK-VIIa-2
LOC_Os10g30600.1	RLCK-VIIa-2
LOC_Os10g30600.2	RLCK-VIIa-2
LOC_Os10g35450.1	RLCK-V
LOC_Os10g37190.1	RLCK-XIII
LOC_Os10g38920.1	RLCK-V
LOC_Os10g39670.1	RLCK-XII-1
LOC_Os10g40060.1	RLCK-IXb
LOC_Os10g40060.2	RLCK-IXb
LOC_Os10g40060.3	RLCK-IXb
LOC_Os10g40060.4	RLCK-IXb
LOC_Os10g40100.1	RLCK-IXb
LOC_Os10g40100.2	RLCK-IXb
LOC_Os10g41220.1	RLCK-IXb
LOC_Os10g42110.1	RLCK-XII-1
LOC_Os11g01740.1	RLCK-V
LOC_Os11g01740.2	RLCK-V
LOC_Os11g02830.1	RLCK-VIIa-2
LOC_Os11g02830.2	RLCK-VIIa-2
LOC_Os11g08950.1	RLCK-VI
LOC_Os11g18980.1	RLCK-Os
LOC_Os11g25510.1	RLCK-Os
LOC_Os11g40370.1	RLCK-IXb
LOC_Os11g40370.2	RLCK-IXb
LOC_Os11g40380.1	RLCK-IXb
LOC_Os11g40400.1	RLCK-IXb
LOC_Os11g40430.1	RLCK-IXb
LOC_Os11g42440.1	RLCK-VI
LOC_Os12g01740.1	RLCK-V
LOC_Os12g01740.2	RLCK-V
LOC_Os12g01910.1	RLCK-V
LOC_Os12g02810.1	RLCK-VIIa-2
LOC_Os12g07990.1	RLCK-VI
LOC_Os12g08050.1	RLCK-VI

## Sheet: S4_TF_transcript_list
Table S4: OsTF transcript list
Gene_ID	TF_family
LOC_Os01g01290.1	NF-YC
LOC_Os01g01430.1	NAC
LOC_Os01g01470.1	NAC
LOC_Os01g01840.1	bHLH
LOC_Os01g01870.1	bHLH
LOC_Os01g02110.1	bHLH
LOC_Os01g03720.1	MYB
LOC_Os01g03890.1	LBD
LOC_Os01g04020.1	AP2/ERF-ERF
LOC_Os01g04020.2	AP2/ERF-ERF
LOC_Os01g04750.1	AP2/ERF-RAV
LOC_Os01g04800.1	AP2/ERF-RAV
LOC_Os01g04930.1	MYB
LOC_Os01g06320.1	MYB-related
LOC_Os01g06550.1	NF-X1
LOC_Os01g06640.1	bHLH
LOC_Os01g06640.2	bHLH
LOC_Os01g07120.1	AP2/ERF-ERF
LOC_Os01g07120.2	AP2/ERF-ERF
LOC_Os01g07430.1	MYB-related
LOC_Os01g07450.1	MYB
LOC_Os01g07480.1	LBD
LOC_Os01g07480.2	LBD
LOC_Os01g07880.1	bZIP
LOC_Os01g07930.1	C3H
LOC_Os01g08160.1	GARP-G2-like
LOC_Os01g08180.1	BES1
LOC_Os01g08710.1	WRKY
LOC_Os01g08710.2	WRKY
LOC_Os01g08790.1	NF-YC
LOC_Os01g09080.1	WRKY
LOC_Os01g09100.1	WRKY
LOC_Os01g09280.1	MYB-related
LOC_Os01g09550.1	NAC
LOC_Os01g09550.2	NAC
LOC_Os01g09590.1	MYB
LOC_Os01g09620.1	C3H
LOC_Os01g09620.2	C3H
LOC_Os01g09640.1	MYB-related
LOC_Os01g09720.1	C2C2-Dof
LOC_Os01g09760.1	MYB-related
LOC_Os01g09850.1	C2H2
LOC_Os01g09850.2	C2H2
LOC_Os01g09850.3	C2H2
LOC_Os01g09900.1	bHLH
LOC_Os01g09930.1	bHLH
LOC_Os01g09990.1	bHLH
LOC_Os01g09990.2	bHLH
LOC_Os01g10370.1	AP2/ERF-ERF
LOC_Os01g10504.1	MADS-MIKC
LOC_Os01g10504.2	MADS-MIKC
LOC_Os01g10504.3	MADS-MIKC
LOC_Os01g10610.1	BES1
LOC_Os01g11200.1	MYB-related
LOC_Os01g11350.1	bZIP
LOC_Os01g11510.1	MADS-M-type
LOC_Os01g11550.1	TCP
LOC_Os01g11910.1	bHLH
LOC_Os01g12440.1	AP2/ERF-ERF
LOC_Os01g12690.1	OFP
LOC_Os01g12700.1	MYB-related
LOC_Os01g12860.1	MYB
LOC_Os01g13300.1	B3
LOC_Os01g13460.1	bHLH
LOC_Os01g13520.1	B3-ARF
LOC_Os01g13520.2	B3-ARF
LOC_Os01g13540.1	RWP-RK
LOC_Os01g13740.1	GARP-G2-like
LOC_Os01g13740.2	GARP-G2-like
LOC_Os01g14010.1	C2H2
LOC_Os01g14030.1	LBD
LOC_Os01g14420.1	RWP-RK
LOC_Os01g14440.1	WRKY
LOC_Os01g14720.1	GeBP
LOC_Os01g14870.1	C3H
LOC_Os01g15350.1	C3H
LOC_Os01g15460.1	C3H
LOC_Os01g15460.2	C3H
LOC_Os01g15460.3	C3H
LOC_Os01g15640.1	NAC
LOC_Os01g15900.1	C2C2-Dof
LOC_Os01g16810.1	MYB
LOC_Os01g17000.1	C2C2-Dof
LOC_Os01g17260.1	bZIP
LOC_Os01g17260.2	bZIP
LOC_Os01g18240.1	MYB
LOC_Os01g18420.1	MADS-M-type
LOC_Os01g18440.1	MADS-M-type
LOC_Os01g18584.1	WRKY
LOC_Os01g18850.1	SBP
LOC_Os01g18850.2	SBP
LOC_Os01g18850.3	SBP
LOC_Os01g18850.4	SBP
LOC_Os01g18870.1	bHLH
LOC_Os01g19050.1	FAR1
LOC_Os01g19330.1	MYB
LOC_Os01g19694.1	HB-KNOX
LOC_Os01g19970.1	MYB
LOC_Os01g21120.1	AP2/ERF-ERF
LOC_Os01g21590.1	Trihelix
LOC_Os01g23750.1	MADS-M-type
LOC_Os01g23760.1	MADS-M-type
LOC_Os01g23770.1	MADS-M-type
LOC_Os01g23780.1	MADS-M-type
LOC_Os01g23840.1	FAR1
LOC_Os01g24070.1	C2C2-GATA
LOC_Os01g24070.2	C2C2-GATA
LOC_Os01g24460.1	NF-YC
LOC_Os01g28050.1	NAC
LOC_Os01g29840.1	NAC
LOC_Os01g32770.1	LBD
LOC_Os01g32890.1	GeBP
LOC_Os01g33350.1	PLATZ
LOC_Os01g33370.1	PLATZ
LOC_Os01g34060.1	MYB-related
LOC_Os01g35040.1	C2H2
LOC_Os01g36220.1	bZIP
LOC_Os01g36460.1	MYB
LOC_Os01g36570.1	CSD
LOC_Os01g37100.1	RWP-RK
LOC_Os01g38610.1	bHLH
LOC_Os01g39020.1	HSF
LOC_Os01g39040.1	LBD
LOC_Os01g39070.1	LBD
LOC_Os01g39100.1	C3H
LOC_Os01g39110.1	C2H2
LOC_Os01g39150.1	LBD
LOC_Os01g39160.1	LBD
LOC_Os01g39180.1	LBD
LOC_Os01g39220.1	LBD
LOC_Os01g39330.1	bHLH
LOC_Os01g39480.1	bHLH
LOC_Os01g39580.1	bHLH
LOC_Os01g39850.1	NF-YC
LOC_Os01g40260.1	WRKY
LOC_Os01g40430.1	WRKY
LOC_Os01g40670.1	MYB-related
LOC_Os01g40670.2	MYB-related
LOC_Os01g40970.1	OFP
LOC_Os01g41900.1	MYB-related
LOC_Os01g41900.2	MYB-related
LOC_Os01g42710.1	C2C2-LSD
LOC_Os01g42970.1	C3H
LOC_Os01g42970.2	C3H
LOC_Os01g43180.1	MYB-related
LOC_Os01g43230.2	MYB-related
LOC_Os01g43230.3	MYB-related
LOC_Os01g43550.1	WRKY
LOC_Os01g43550.2	WRKY
LOC_Os01g43590.1	HSF
LOC_Os01g43590.2	HSF
LOC_Os01g43610.1	OFP
LOC_Os01g43650.1	WRKY
LOC_Os01g43650.2	WRKY
LOC_Os01g44370.1	MYB-related
LOC_Os01g45090.1	MYB
LOC_Os01g45570.1	HB-HD-ZIP
LOC_Os01g45730.1	C3H
LOC_Os01g45860.1	GRAS
LOC_Os01g46800.1	WRKY
LOC_Os01g46870.1	AP2/ERF-ERF
LOC_Os01g46970.1	bZIP
LOC_Os01g46970.2	bZIP
LOC_Os01g47360.1	C2C2-GATA
LOC_Os01g47370.1	MYB-related
LOC_Os01g47560.1	WRKY
LOC_Os01g47670.1	NAC
LOC_Os01g47710.1	HB-WOX
LOC_Os01g48060.1	B3-ARF
LOC_Os01g48060.2	B3-ARF
LOC_Os01g48060.3	B3-ARF
LOC_Os01g48130.1	NAC
LOC_Os01g48130.2	NAC
LOC_Os01g48170.1	HB-other
LOC_Os01g48180.1	DDT
LOC_Os01g48290.1	C2C2-Dof
LOC_Os01g48320.1	Trihelix
LOC_Os01g48370.1	TUB
LOC_Os01g48446.1	NAC
LOC_Os01g48700.1	E2F-DP
LOC_Os01g49160.1	MYB
LOC_Os01g49830.1	AP2/ERF-RAV
LOC_Os01g50110.1	MYB
LOC_Os01g50720.1	MYB
LOC_Os01g50940.1	bHLH
LOC_Os01g51154.1	MYB-related
LOC_Os01g51154.2	MYB-related
LOC_Os01g51154.3	MYB-related
LOC_Os01g51260.1	MYB
LOC_Os01g51610.1	B3
LOC_Os01g51690.1	WRKY
LOC_Os01g52090.1	Trihelix
LOC_Os01g52090.2	Trihelix
LOC_Os01g52410.1	MYB
LOC_Os01g52514.1	B3
LOC_Os01g52540.1	B3
LOC_Os01g52680.1	MADS-MIKC
LOC_Os01g53040.1	WRKY
LOC_Os01g53160.1	OFP
LOC_Os01g53220.1	HSF
LOC_Os01g53260.1	WRKY
LOC_Os01g53650.1	C3H
LOC_Os01g54210.1	C2C2-GATA
LOC_Os01g54550.1	HSF
LOC_Os01g54570.1	OFP
LOC_Os01g54600.1	WRKY
LOC_Os01g54890.1	AP2/ERF-ERF
LOC_Os01g54930.1	VOZ
LOC_Os01g54990.1	B3-ARF
LOC_Os01g55150.1	bZIP
LOC_Os01g55340.1	C2C2-Dof
LOC_Os01g55430.1	TUB
LOC_Os01g55430.2	TUB
LOC_Os01g55549.1	HB-HD-ZIP
LOC_Os01g55580.1	CPP
LOC_Os01g55580.2	CPP
LOC_Os01g55750.1	TCP
LOC_Os01g55750.2	TCP
LOC_Os01g55750.3	TCP
LOC_Os01g56530.1	LBD
LOC_Os01g56690.1	bHLH
LOC_Os01g57020.1	C2H2
LOC_Os01g57240.1	ULT
LOC_Os01g57650.1	C2H2
LOC_Os01g57890.1	HB-HD-ZIP
LOC_Os01g57890.2	HB-HD-ZIP
LOC_Os01g58420.1	AP2/ERF-ERF
LOC_Os01g58760.1	bZIP
LOC_Os01g59350.1	bZIP
LOC_Os01g59350.2	bZIP
LOC_Os01g59640.1	NAC
LOC_Os01g59660.1	MYB
LOC_Os01g59660.2	MYB
LOC_Os01g59660.3	MYB
LOC_Os01g59660.4	MYB
LOC_Os01g59760.1	bZIP
LOC_Os01g59780.1	AP2/ERF-ERF
LOC_Os01g60020.1	NAC
LOC_Os01g60270.1	HB-WOX
LOC_Os01g60270.2	HB-WOX
LOC_Os01g60490.1	WRKY
LOC_Os01g60520.1	WRKY
LOC_Os01g60540.1	WRKY
LOC_Os01g60600.1	WRKY
LOC_Os01g60640.1	WRKY
LOC_Os01g60810.1	OFP
LOC_Os01g60960.1	LBD
LOC_Os01g61080.1	WRKY
LOC_Os01g61480.1	bHLH
LOC_Os01g61810.1	NF-YB
LOC_Os01g61810.2	NF-YB
LOC_Os01g61830.1	C3H
LOC_Os01g62130.1	C2H2
LOC_Os01g62190.1	C2H2
LOC_Os01g62310.1	HB-WOX
LOC_Os01g62410.1	MYB
LOC_Os01g62410.2	MYB
LOC_Os01g62460.1	GRAS
LOC_Os01g62460.2	GRAS
LOC_Os01g62460.3	GRAS
LOC_Os01g62510.1	WRKY
LOC_Os01g62514.1	WRKY
LOC_Os01g62660.1	GARP-G2-like
LOC_Os01g62920.1	HB-BELL
LOC_Os01g63030.1	FAR1
LOC_Os01g63160.1	MYB
LOC_Os01g63460.1	MYB-related
LOC_Os01g63510.1	HB-WOX
LOC_Os01g63680.1	MYB
LOC_Os01g63980.1	C2H2
LOC_Os01g64000.1	bZIP
LOC_Os01g64000.2	bZIP
LOC_Os01g64000.3	bZIP
LOC_Os01g64020.1	bZIP
LOC_Os01g64020.2	bZIP
LOC_Os01g64310.1	NAC
LOC_Os01g64310.2	NAC
LOC_Os01g64360.1	MYB
LOC_Os01g64410.1	OFP
LOC_Os01g64430.1	OFP
LOC_Os01g64590.1	C2C2-Dof
LOC_Os01g64700.1	TUB
LOC_Os01g64700.2	TUB
LOC_Os01g64730.1	bZIP
LOC_Os01g64790.1	AP2/ERF-ERF
LOC_Os01g65080.1	C2H2
LOC_Os01g65080.2	C2H2
LOC_Os01g65080.3	C2H2
LOC_Os01g65080.4	C2H2
LOC_Os01g65370.1	MYB
LOC_Os01g65900.1	GRAS
LOC_Os01g66030.1	MADS-MIKC
LOC_Os01g66030.2	MADS-MIKC
LOC_Os01g66120.1	NAC
LOC_Os01g66120.3	NAC
LOC_Os01g66270.1	AP2/ERF-ERF
LOC_Os01g66290.1	MADS-MIKC
LOC_Os01g66290.2	MADS-MIKC
LOC_Os01g66420.1	Alfin-like
LOC_Os01g66420.2	Alfin-like
LOC_Os01g66490.1	NAC
LOC_Os01g66570.1	C2H2
LOC_Os01g66590.1	LBD
LOC_Os01g66590.2	LBD
LOC_Os01g66590.3	LBD
LOC_Os01g67410.1	AP2/ERF-AP2
LOC_Os01g67480.1	bHLH
LOC_Os01g67650.1	GRAS
LOC_Os01g67670.1	GRAS
LOC_Os01g67770.1	GARP-ARR-B
LOC_Os01g67830.1	B3
LOC_Os01g67890.1	MADS-M-type
LOC_Os01g67970.1	C2H2
LOC_Os01g68160.1	C2H2
LOC_Os01g68370.1	B3
LOC_Os01g68370.2	B3
LOC_Os01g68370.3	B3
LOC_Os01g68370.4	B3
LOC_Os01g68420.1	MADS-M-type
LOC_Os01g68560.1	MADS-M-type
LOC_Os01g68700.1	bHLH
LOC_Os01g68700.2	bHLH
LOC_Os01g68860.1	C3H
LOC_Os01g68860.2	C3H
LOC_Os01g68860.3	C3H
LOC_Os01g69830.1	SBP
LOC_Os01g69850.1	MADS-M-type
LOC_Os01g69910.1	CAMTA
LOC_Os01g69910.2	CAMTA
LOC_Os01g69980.1	TCP
LOC_Os01g70110.1	NAC
LOC_Os01g70230.1	Trihelix
LOC_Os01g70270.1	B3-ARF
LOC_Os01g70270.2	B3-ARF
LOC_Os01g70270.3	B3-ARF
LOC_Os01g70270.4	B3-ARF
LOC_Os01g70310.1	bHLH
LOC_Os01g70310.2	bHLH
LOC_Os01g70810.1	HB-other
LOC_Os01g70870.1	C2H2
LOC_Os01g70880.1	NF-YB
LOC_Os01g70890.1	NF-YB
LOC_Os01g71790.1	NAC
LOC_Os01g71850.1	FAR1
LOC_Os01g71970.1	GRAS
LOC_Os01g72370.1	bHLH
LOC_Os01g72370.2	bHLH
LOC_Os01g72370.3	bHLH
LOC_Os01g72490.1	SRS
LOC_Os01g72490.2	SRS
LOC_Os01g73770.1	AP2/ERF-ERF
LOC_Os01g74020.1	GARP-G2-like
LOC_Os01g74140.1	WRKY
LOC_Os01g74410.1	MYB
LOC_Os01g74410.2	MYB-related
LOC_Os01g74440.1	MADS-M-type
LOC_Os01g74540.1	C2C2-GATA
LOC_Os01g74590.1	MYB
LOC_Os02g01090.1	C2H2
LOC_Os02g01355.1	MADS-MIKC
LOC_Os02g01365.1	MADS-MIKC
LOC_Os02g01380.1	Trihelix
LOC_Os02g02370.1	MYB
LOC_Os02g02424.1	C2H2
LOC_Os02g02424.2	C2H2
LOC_Os02g02424.3	C2H2
LOC_Os02g02480.1	bHLH
LOC_Os02g02480.2	bHLH
LOC_Os02g02480.3	bHLH
LOC_Os02g02820.1	bHLH
LOC_Os02g02870.1	CSD
LOC_Os02g03580.1	bZIP
LOC_Os02g03580.3	bZIP
LOC_Os02g03690.1	BES1
LOC_Os02g03960.1	bZIP
LOC_Os02g04640.1	GARP-G2-like
LOC_Os02g04680.1	SBP
LOC_Os02g04680.2	SBP
LOC_Os02g04810.1	B3-ARF
LOC_Os02g05450.1	HB-other
LOC_Os02g05510.1	C2C2-GATA
LOC_Os02g05510.3	C2C2-GATA
LOC_Os02g05640.1	HB-HD-ZIP
LOC_Os02g06330.1	AP2/ERF-ERF
LOC_Os02g06370.1	Whirly
LOC_Os02g06584.2	C3H
LOC_Os02g06584.3	C3H
LOC_Os02g06584.4	C3H
LOC_Os02g06860.1	MADS-M-type
LOC_Os02g06910.1	B3-ARF
LOC_Os02g06950.1	NAC
LOC_Os02g07170.1	GARP-G2-like
LOC_Os02g07430.1	MADS-MIKC
LOC_Os02g07450.1	NF-YC
LOC_Os02g07450.2	NF-YC
LOC_Os02g07650.1	PLATZ
LOC_Os02g07770.1	GARP-G2-like
LOC_Os02g07780.1	SBP
LOC_Os02g07780.2	SBP
LOC_Os02g07840.1	bZIP
LOC_Os02g07840.2	bZIP
LOC_Os02g08070.1	SBP
LOC_Os02g08150.1	C2C2-CO-like
LOC_Os02g08310.1	TUB
LOC_Os02g08440.1	WRKY
LOC_Os02g08440.2	WRKY
LOC_Os02g08440.3	WRKY
LOC_Os02g08440.4	WRKY
LOC_Os02g08500.1	GARP-ARR-B
LOC_Os02g08510.1	C2H2
LOC_Os02g08544.1	HB-KNOX
LOC_Os02g08544.2	HB-KNOX
LOC_Os02g08544.3	HB-other
LOC_Os02g09070.1	PLATZ
LOC_Os02g09480.1	MYB
LOC_Os02g09650.1	AP2/ERF-ERF
LOC_Os02g09830.1	bZIP
LOC_Os02g10000.1	PLATZ
LOC_Os02g10080.1	C3H
LOC_Os02g10080.2	C3H
LOC_Os02g10140.1	bZIP
LOC_Os02g10360.1	GRAS
LOC_Os02g10420.1	B3
LOC_Os02g10760.1	AP2/ERF-ERF
LOC_Os02g10860.1	bZIP
LOC_Os02g12310.1	NAC
LOC_Os02g12790.1	C2C2-GATA
LOC_Os02g12820.1	bHLH
LOC_Os02g13310.1	HB-BELL
LOC_Os02g13710.1	AP2/ERF-ERF
LOC_Os02g13800.1	HSF
LOC_Os02g13900.1	BES1
LOC_Os02g14490.1	GARP-G2-like
LOC_Os02g14910.1	bZIP
LOC_Os02g15340.1	NAC
LOC_Os02g15350.1	C2C2-Dof
LOC_Os02g15760.1	bHLH
LOC_Os02g16540.1	WRKY
LOC_Os02g16680.1	bZIP
LOC_Os02g16680.2	bZIP
LOC_Os02g17190.1	MYB-related
LOC_Os02g17460.1	CPP
LOC_Os02g18370.1	FAR1
LOC_Os02g18460.1	NAC
LOC_Os02g18470.1	NAC
LOC_Os02g18660.1	GeBP
LOC_Os02g19180.1	C2H2
LOC_Os02g19804.1	C3H
LOC_Os02g21685.1	GRAS
LOC_Os02g22020.1	GARP-G2-like
LOC_Os02g23823.1	bHLH
LOC_Os02g23823.2	bHLH
LOC_Os02g23823.3	bHLH
LOC_Os02g25470.1	FAR1
LOC_Os02g25820.1	B3
LOC_Os02g25830.1	B3
LOC_Os02g26430.1	WRKY
LOC_Os02g29340.1	HSF
LOC_Os02g29550.1	AP2/ERF-ERF
LOC_Os02g29550.2	AP2/ERF-ERF
LOC_Os02g29550.3	AP2/ERF-ERF
LOC_Os02g29640.1	FAR1
LOC_Os02g30700.1	MYB-related
LOC_Os02g31160.1	Trihelix
LOC_Os02g31850.1	FAR1
LOC_Os02g31890.1	C2H2
LOC_Os02g32040.1	AP2/ERF-ERF
LOC_Os02g32140.1	AP2/ERF-ERF
LOC_Os02g32590.1	HSF
LOC_Os02g32590.2	HSF
LOC_Os02g33430.1	E2F-DP
LOC_Os02g33430.2	E2F-DP
LOC_Os02g33610.1	Trihelix
LOC_Os02g33750.1	FAR1
LOC_Os02g33750.2	FAR1
LOC_Os02g33770.1	Trihelix
LOC_Os02g34260.1	AP2/ERF-ERF
LOC_Os02g34270.1	AP2/ERF-ERF
LOC_Os02g34320.1	bHLH
LOC_Os02g34370.1	bHLH
LOC_Os02g34590.1	FAR1
LOC_Os02g34630.1	MYB-related
LOC_Os02g34630.2	MYB-related
LOC_Os02g34680.1	C2H2
LOC_Os02g34970.1	NAC
LOC_Os02g35100.1	DDT
LOC_Os02g35100.2	DDT
LOC_Os02g35140.1	B3-ARF
LOC_Os02g35240.1	AP2/ERF-ERF
LOC_Os02g35600.1	Alfin-like
LOC_Os02g35660.1	bHLH
LOC_Os02g35690.1	Trihelix
LOC_Os02g35690.2	Trihelix
LOC_Os02g35770.1	HB-HD-ZIP
LOC_Os02g36360.1	C2H2
LOC_Os02g36360.2	C2H2
LOC_Os02g36360.3	C2H2
LOC_Os02g36510.1	EIL
LOC_Os02g36880.1	NAC
LOC_Os02g36880.2	NAC
LOC_Os02g36880.3	NAC
LOC_Os02g36880.4	NAC
LOC_Os02g36890.1	MYB
LOC_Os02g36924.1	MADS-MIKC
LOC_Os02g38090.1	AP2/ERF-ERF
LOC_Os02g38130.1	NAC
LOC_Os02g38470.1	B3
LOC_Os02g39140.1	bHLH
LOC_Os02g39360.1	DBB
LOC_Os02g39520.1	FAR1
LOC_Os02g39520.2	FAR1
LOC_Os02g39540.1	FAR1
LOC_Os02g39540.2	FAR1
LOC_Os02g39710.1	C2C2-CO-like
LOC_Os02g40070.1	AP2/ERF-AP2
LOC_Os02g40530.1	MYB
LOC_Os02g40950.1	FAR1
LOC_Os02g41450.1	NAC
LOC_Os02g41510.1	MYB
LOC_Os02g41800.1	B3-ARF
LOC_Os02g41800.2	B3-ARF
LOC_Os02g42380.1	TCP
LOC_Os02g42585.1	AP2/ERF-ERF
LOC_Os02g42820.1	LIM
LOC_Os02g42850.1	MYB-related
LOC_Os02g42850.2	MYB
LOC_Os02g42870.1	MYB
LOC_Os02g42950.1	C2C2-YABBY
LOC_Os02g42950.2	C2C2-YABBY
LOC_Os02g42970.1	NAC
LOC_Os02g43150.1	C2C2-GATA
LOC_Os02g43150.2	C2C2-GATA
LOC_Os02g43170.1	DBB
LOC_Os02g43170.2	DBB
LOC_Os02g43300.1	Trihelix
LOC_Os02g43330.1	HB-HD-ZIP
LOC_Os02g43560.1	WRKY
LOC_Os02g43790.1	AP2/ERF-ERF
LOC_Os02g43820.1	AP2/ERF-ERF
LOC_Os02g43940.1	AP2/ERF-ERF
LOC_Os02g43970.1	AP2/ERF-ERF
LOC_Os02g44120.1	C2H2
LOC_Os02g44130.1	C2H2
LOC_Os02g44260.1	PLATZ
LOC_Os02g44360.1	GRAS
LOC_Os02g44370.1	GRAS
LOC_Os02g45054.1	C2H2
LOC_Os02g45054.2	C2H2
LOC_Os02g45054.3	C2H2
LOC_Os02g45054.4	C2H2
LOC_Os02g45080.1	GARP-G2-like
LOC_Os02g45200.1	C2C2-Dof
LOC_Os02g45200.2	C2C2-Dof
LOC_Os02g45200.3	C2C2-Dof
LOC_Os02g45200.4	C2C2-Dof
LOC_Os02g45250.1	HB-HD-ZIP
LOC_Os02g45420.1	AP2/ERF-ERF
LOC_Os02g45450.1	AP2/ERF-ERF
LOC_Os02g45480.1	C3H
LOC_Os02g45480.2	C3H
LOC_Os02g45480.3	C3H
LOC_Os02g45570.1	GRF
LOC_Os02g45570.2	GRF
LOC_Os02g45620.1	OFP
LOC_Os02g45670.1	MYB-related
LOC_Os02g45760.1	GRAS
LOC_Os02g45770.1	MADS-MIKC
LOC_Os02g45850.1	B3
LOC_Os02g46030.1	MYB-related
LOC_Os02g46560.1	bHLH
LOC_Os02g46610.1	PLATZ
LOC_Os02g46780.1	MYB
LOC_Os02g46940.1	GARP-G2-like
LOC_Os02g47060.1	WRKY
LOC_Os02g47190.1	GARP-G2-like
LOC_Os02g47280.1	GRF
LOC_Os02g47280.2	GRF
LOC_Os02g47640.1	TUB
LOC_Os02g47660.1	bHLH
LOC_Os02g47770.1	zf-HD
LOC_Os02g47810.1	C2C2-Dof
LOC_Os02g48060.1	bHLH
LOC_Os02g48270.1	LBD
LOC_Os02g48530.1	C2H2
LOC_Os02g49230.1	C2C2-CO-like
LOC_Os02g49230.2	C2C2-CO-like
LOC_Os02g49230.3	C2C2-CO-like
LOC_Os02g49230.4	C2C2-CO-like
LOC_Os02g49230.5	C2C2-CO-like
LOC_Os02g49230.6	C2C2-CO-like
LOC_Os02g49250.1	MYB-related
LOC_Os02g49370.1	NF-YB
LOC_Os02g49370.2	NF-YB
LOC_Os02g49410.1	NF-YB
LOC_Os02g49440.1	C2C2-Dof
LOC_Os02g49480.1	bHLH
LOC_Os02g49560.1	bZIP
LOC_Os02g49700.1	HB-HD-ZIP
LOC_Os02g49700.2	HB-HD-ZIP
LOC_Os02g49700.3	HB-HD-ZIP
LOC_Os02g49840.1	MADS-MIKC
LOC_Os02g49840.2	MADS-MIKC
LOC_Os02g49840.3	MADS-M-type
LOC_Os02g49840.4	MADS-MIKC
LOC_Os02g49880.1	C2C2-CO-like
LOC_Os02g49970.1	Tify
LOC_Os02g49986.1	MYB
LOC_Os02g50630.1	E2F-DP
LOC_Os02g51090.1	RWP-RK
LOC_Os02g51280.1	TCP
LOC_Os02g51310.1	TCP
LOC_Os02g51320.1	bHLH
LOC_Os02g51670.1	AP2/ERF-ERF
LOC_Os02g51799.1	MYB
LOC_Os02g52190.1	bHLH
LOC_Os02g52340.1	MADS-MIKC
LOC_Os02g52670.1	AP2/ERF-ERF
LOC_Os02g52780.1	bZIP
LOC_Os02g52780.2	bZIP
LOC_Os02g52950.1	GeBP
LOC_Os02g53100.1	WRKY
LOC_Os02g53150.1	GeBP
LOC_Os02g53620.1	NF-YA
LOC_Os02g53690.1	GRF
LOC_Os02g54050.1	AP2/ERF-ERF
LOC_Os02g54160.1	AP2/ERF-ERF
LOC_Os02g54160.2	AP2/ERF-ERF
LOC_Os02g54520.1	MYB
LOC_Os02g55000.1	C3H
LOC_Os02g55250.1	bHLH
LOC_Os02g55320.1	GARP-ARR-B
LOC_Os02g55380.1	AP2/ERF-ERF
LOC_Os02g55560.1	DBP
LOC_Os02g55560.2	DBP
LOC_Os02g56140.1	bHLH
LOC_Os02g56250.1	C2C2-GATA
LOC_Os02g56600.1	NAC
LOC_Os02g57490.1	LBD
LOC_Os02g57550.1	C2H2
LOC_Os02g57650.1	NAC
LOC_Os02g57790.1	C2H2
LOC_Os02g58440.1	C3H
LOC_Os02g58670.1	bZIP
LOC_Os03g01870.1	NAC
LOC_Os03g01890.1	HB-HD-ZIP
LOC_Os03g01890.2	HB-HD-ZIP
LOC_Os03g02160.1	C3H
LOC_Os03g02160.2	C3H
LOC_Os03g02160.3	C3H
LOC_Os03g02240.1	Trihelix
LOC_Os03g02800.1	NAC
LOC_Os03g02900.1	B3
LOC_Os03g03000.1	bHLH
LOC_Os03g03100.1	MADS-M-type
LOC_Os03g03164.1	HB-KNOX
LOC_Os03g03164.2	HB-KNOX
LOC_Os03g03164.3	HB-other
LOC_Os03g03260.1	HB-BELL
LOC_Os03g03480.1	OFP
LOC_Os03g03540.1	NAC
LOC_Os03g03550.1	bZIP
LOC_Os03g03760.1	GARP-G2-like
LOC_Os03g03850.1	C2C2-GATA
LOC_Os03g03900.1	RWP-RK
LOC_Os03g04070.1	NAC
LOC_Os03g04310.1	bHLH
LOC_Os03g04310.2	bHLH
LOC_Os03g04900.1	MYB
LOC_Os03g05160.1	C2C2-GATA
LOC_Os03g05480.1	C2H2
LOC_Os03g05500.1	LBD
LOC_Os03g05510.1	LBD
LOC_Os03g05590.1	AP2/ERF-ERF
LOC_Os03g05690.1	C2H2
LOC_Os03g05760.1	E2F-DP
LOC_Os03g06350.1	OFP
LOC_Os03g06630.1	HSF
LOC_Os03g06630.2	HSF
LOC_Os03g06850.1	B3
LOC_Os03g06850.2	B3
LOC_Os03g06850.3	B3
LOC_Os03g06850.4	B3
LOC_Os03g06850.5	B3
LOC_Os03g06930.1	HB-BELL
LOC_Os03g07360.1	C2C2-Dof
LOC_Os03g07450.1	HB-HD-ZIP
LOC_Os03g07540.1	bHLH
LOC_Os03g07830.1	AP2/ERF-ERF
LOC_Os03g07880.1	NF-YA
LOC_Os03g07880.2	NF-YA
LOC_Os03g07880.3	NF-YA
LOC_Os03g07940.1	AP2/ERF-ERF
LOC_Os03g08310.1	Tify
LOC_Os03g08320.1	Tify
LOC_Os03g08330.1	Tify
LOC_Os03g08370.1	FAR1
LOC_Os03g08460.1	AP2/ERF-ERF
LOC_Os03g08470.1	AP2/ERF-ERF
LOC_Os03g08470.2	AP2/ERF-ERF
LOC_Os03g08470.3	AP2/ERF-ERF
LOC_Os03g08490.1	AP2/ERF-ERF
LOC_Os03g08500.1	AP2/ERF-ERF
LOC_Os03g08500.2	AP2/ERF-ERF
LOC_Os03g08620.1	B3
LOC_Os03g08754.1	MADS-MIKC
LOC_Os03g08754.2	MADS-MIKC
LOC_Os03g08930.1	bHLH
LOC_Os03g08960.1	HB-HD-ZIP
LOC_Os03g09100.1	CAMTA
LOC_Os03g09170.1	AP2/ERF-ERF
LOC_Os03g09280.1	GRAS
LOC_Os03g09280.2	GRAS
LOC_Os03g09280.3	GRAS
LOC_Os03g10140.1	C2H2
LOC_Os03g10150.1	OFP
LOC_Os03g10210.1	HB-other
LOC_Os03g10770.1	bHLH
LOC_Os03g11370.1	B3
LOC_Os03g11600.1	C2C2-YABBY
LOC_Os03g11600.2	C2C2-YABBY
LOC_Os03g11614.1	MADS-MIKC
LOC_Os03g12120.1	NAC
LOC_Os03g12350.1	GARP-ARR-B
LOC_Os03g12350.2	GARP-ARR-B
LOC_Os03g12350.4	GARP-ARR-B
LOC_Os03g12370.1	HSF
LOC_Os03g12370.2	HSF
LOC_Os03g12370.3	HSF
LOC_Os03g12440.1	PLATZ
LOC_Os03g12490.1	FAR1
LOC_Os03g12760.1	bHLH
LOC_Os03g12860.1	HB-HD-ZIP
LOC_Os03g12940.1	bHLH
LOC_Os03g12940.2	bHLH
LOC_Os03g13310.1	MYB
LOC_Os03g13400.1	C2H2
LOC_Os03g13600.1	C2H2
LOC_Os03g13600.2	C2H2
LOC_Os03g13614.1	bZIP
LOC_Os03g13614.2	bZIP
LOC_Os03g13614.3	bZIP
LOC_Os03g13790.1	MYB-related
LOC_Os03g13790.2	MYB-related
LOC_Os03g14270.1	LBD
LOC_Os03g14669.1	NF-YC
LOC_Os03g14669.2	NF-YC
LOC_Os03g14810.1	MYB-related
LOC_Os03g14850.1	MADS-M-type
LOC_Os03g15010.1	FAR1
LOC_Os03g15040.1	FAR1
LOC_Os03g15040.2	FAR1
LOC_Os03g15440.1	bHLH
LOC_Os03g15660.1	AP2/ERF-ERF
LOC_Os03g15680.1	GRAS
LOC_Os03g15790.1	C2H2
LOC_Os03g15940.1	LIM
LOC_Os03g16850.1	C2C2-Dof
LOC_Os03g17150.1	C2H2
LOC_Os03g17810.1	LBD
LOC_Os03g18330.1	Trihelix
LOC_Os03g18340.1	Trihelix
LOC_Os03g18480.1	MYB
LOC_Os03g18950.1	C3H
LOC_Os03g19120.1	MYB
LOC_Os03g19370.1	bZIP
LOC_Os03g19375.1	bZIP
LOC_Os03g19630.1	MYB-related
LOC_Os03g19900.1	AP2/ERF-ERF
LOC_Os03g20090.1	MYB
LOC_Os03g20310.1	bZIP
LOC_Os03g20310.2	bZIP
LOC_Os03g20310.3	bZIP
LOC_Os03g20310.4	bZIP
LOC_Os03g20550.1	WRKY
LOC_Os03g20550.2	WRKY
LOC_Os03g20550.3	WRKY
LOC_Os03g20650.1	bZIP
LOC_Os03g20780.1	EIL
LOC_Os03g20790.1	EIL
LOC_Os03g20900.1	GARP-G2-like
LOC_Os03g20910.1	HB-WOX
LOC_Os03g20910.2	HB-WOX
LOC_Os03g21030.1	NAC
LOC_Os03g21060.1	NAC
LOC_Os03g21240.1	GARP-G2-like
LOC_Os03g21710.1	WRKY
LOC_Os03g21800.1	bZIP
LOC_Os03g21800.2	bZIP
LOC_Os03g21870.1	OFP
LOC_Os03g22170.1	AP2/ERF-ERF
LOC_Os03g22655.1	TUB
LOC_Os03g22800.1	TUB
LOC_Os03g22800.2	TUB
LOC_Os03g22800.3	TUB
LOC_Os03g25120.1	HSF
LOC_Os03g25304.1	MYB-related
LOC_Os03g25430.1	GeBP
LOC_Os03g25550.1	MYB
LOC_Os03g26130.1	MYB
LOC_Os03g27090.1	MYB
LOC_Os03g27900.1	Tify
LOC_Os03g28940.1	Tify
LOC_Os03g28940.2	Tify
LOC_Os03g29480.1	GRAS
LOC_Os03g29614.1	MYB
LOC_Os03g29760.1	NF-YA
LOC_Os03g29760.2	NF-YA
LOC_Os03g29760.3	NF-YA
LOC_Os03g29970.1	NF-YB
LOC_Os03g31240.1	C2H2
LOC_Os03g31880.1	GRAS
LOC_Os03g32220.1	C2H2
LOC_Os03g32230.1	C2H2
LOC_Os03g33012.1	WRKY
LOC_Os03g33090.1	LBD
LOC_Os03g37670.1	MADS-M-type
LOC_Os03g37900.1	GRAS
LOC_Os03g38210.1	MYB
LOC_Os03g38610.1	MADS-M-type
LOC_Os03g38870.1	C2C2-Dof
LOC_Os03g39050.1	NAC
LOC_Os03g39100.1	NAC
LOC_Os03g40080.1	GRAS
LOC_Os03g40710.1	C2H2
LOC_Os03g41330.1	LBD
LOC_Os03g41390.1	C2H2
LOC_Os03g41600.1	LBD
LOC_Os03g41800.1	FAR1
LOC_Os03g42100.1	bHLH
LOC_Os03g42200.1	C2C2-Dof
LOC_Os03g42230.1	B3
LOC_Os03g42240.1	B3
LOC_Os03g42280.1	B3
LOC_Os03g42280.2	B3
LOC_Os03g42290.1	B3
LOC_Os03g42370.1	B3
LOC_Os03g42410.1	B3
LOC_Os03g42420.1	B3
LOC_Os03g42430.1	B3
LOC_Os03g42630.1	NAC
LOC_Os03g43730.1	CPP
LOC_Os03g43810.1	bHLH
LOC_Os03g43840.1	C2C2-LSD
LOC_Os03g43930.1	HB-HD-ZIP
LOC_Os03g43930.2	HB-HD-ZIP
LOC_Os03g44540.1	NF-YA
LOC_Os03g44710.1	C2C2-YABBY
LOC_Os03g44710.2	C2C2-YABBY
LOC_Os03g44710.3	C2C2-YABBY
LOC_Os03g45194.1	GARP-G2-like
LOC_Os03g45300.1	FAR1
LOC_Os03g45450.1	WRKY
LOC_Os03g45750.1	LBD
LOC_Os03g46790.1	bHLH
LOC_Os03g46860.1	bHLH
LOC_Os03g47016.1	HB-other
LOC_Os03g47036.1	HB-other
LOC_Os03g47140.1	GRF
LOC_Os03g47200.1	bZIP
LOC_Os03g47730.1	HB-BELL
LOC_Os03g47740.1	HB-BELL
LOC_Os03g47740.2	HB-BELL
LOC_Os03g47740.3	HB-BELL
LOC_Os03g47970.1	C2C2-GATA
LOC_Os03g47970.2	C2C2-GATA
LOC_Os03g48450.1	GRAS
LOC_Os03g48450.2	GRAS
LOC_Os03g48450.3	GRAS
LOC_Os03g48450.4	GRAS
LOC_Os03g48970.1	NF-YA
LOC_Os03g48970.2	NF-YA
LOC_Os03g48970.3	NF-YA
LOC_Os03g48970.4	NF-YA
LOC_Os03g49132.1	C2H2
LOC_Os03g49170.1	C3H
LOC_Os03g49170.3	C3H
LOC_Os03g49880.1	TCP
LOC_Os03g49990.1	GRAS
LOC_Os03g50110.1	GeBP
LOC_Os03g50310.1	C2C2-CO-like
LOC_Os03g50900.1	FAR1
LOC_Os03g50920.1	zf-HD
LOC_Os03g51110.1	MYB
LOC_Os03g51330.1	GRAS
LOC_Os03g51580.1	bHLH
LOC_Os03g51690.1	HB-KNOX
LOC_Os03g51690.2	HB-KNOX
LOC_Os03g51690.3	HB-other
LOC_Os03g51910.1	bHLH
LOC_Os03g51970.1	GRF
LOC_Os03g52239.1	HB-BELL
LOC_Os03g52239.2	HB-BELL
LOC_Os03g52239.3	HB-BELL
LOC_Os03g52450.1	C2C2-GATA
LOC_Os03g52450.2	C2C2-GATA
LOC_Os03g53020.1	bHLH
LOC_Os03g53050.1	WRKY
LOC_Os03g53340.1	HSF
LOC_Os03g53340.2	HSF
LOC_Os03g53340.3	HSF
LOC_Os03g53340.6	HSF
LOC_Os03g53960.1	MYB-related
LOC_Os03g53960.2	MYB-related
LOC_Os03g54160.1	MADS-MIKC
LOC_Os03g54160.2	MADS-MIKC
LOC_Os03g54170.1	MADS-MIKC
LOC_Os03g55080.1	WRKY
LOC_Os03g55164.1	WRKY
LOC_Os03g55164.2	WRKY
LOC_Os03g55540.1	C2H2
LOC_Os03g55550.1	bHLH
LOC_Os03g55590.1	GARP-G2-like
LOC_Os03g55610.1	C2C2-Dof
LOC_Os03g55760.1	GARP-G2-like
LOC_Os03g55990.1	HB-other
LOC_Os03g55990.2	HB-other
LOC_Os03g55990.3	HB-other
LOC_Os03g56010.1	bZIP
LOC_Os03g56050.1	AP2/ERF-AP2
LOC_Os03g56090.1	MYB
LOC_Os03g56110.1	HB-KNOX
LOC_Os03g56110.2	HB-KNOX
LOC_Os03g56140.1	HB-other
LOC_Os03g56140.2	HB-other
LOC_Os03g56580.1	NAC
LOC_Os03g56630.1	FAR1
LOC_Os03g56630.2	FAR1
LOC_Os03g56950.1	bHLH
LOC_Os03g56950.2	bHLH
LOC_Os03g56950.3	bHLH
LOC_Os03g56950.4	bHLH
LOC_Os03g56950.5	bHLH
LOC_Os03g56950.6	bHLH
LOC_Os03g56950.7	bHLH
LOC_Os03g57190.1	TCP
LOC_Os03g57670.1	LBD
LOC_Os03g58160.1	HSF
LOC_Os03g58160.2	HSF
LOC_Os03g58250.1	bZIP
LOC_Os03g58330.1	bHLH
LOC_Os03g58420.1	WRKY
LOC_Os03g58420.2	WRKY
LOC_Os03g58820.1	DDT
LOC_Os03g58830.1	bHLH
LOC_Os03g59460.1	bZIP
LOC_Os03g59670.1	bHLH
LOC_Os03g59730.1	NAC
LOC_Os03g60080.1	NAC
LOC_Os03g60120.1	AP2/ERF-ERF
LOC_Os03g60390.1	Alfin-like
LOC_Os03g60430.1	AP2/ERF-AP2
LOC_Os03g60430.2	AP2/ERF-AP2
LOC_Os03g60540.1	C2H2
LOC_Os03g60560.1	C2H2
LOC_Os03g60570.1	C2H2
LOC_Os03g60630.1	C2C2-Dof
LOC_Os03g61249.1	NAC
LOC_Os03g61319.1	NAC
LOC_Os03g61570.2	C2C2-GATA
LOC_Os03g61640.1	C2H2
LOC_Os03g61650.1	NAC
LOC_Os03g61760.1	SBP
LOC_Os03g62100.1	MYB-related
LOC_Os03g62230.1	C2H2
LOC_Os03g62379.1	MYB-related
LOC_Os03g62470.1	NAC
LOC_Os03g62660.1	FAR1
LOC_Os03g62660.2	FAR1
LOC_Os03g63530.1	NF-YC
LOC_Os03g63530.2	NF-YC
LOC_Os03g63750.1	HSF
LOC_Os03g63810.1	WRKY
LOC_Os03g63890.1	MYB-related
LOC_Os03g64260.1	AP2/ERF-ERF
LOC_Os04g01480.1	C3H
LOC_Os04g02140.1	E2F-DP
LOC_Os04g02510.1	C2H2
LOC_Os04g02730.1	C3H
LOC_Os04g04400.1	FAR1
LOC_Os04g08060.1	C2H2
LOC_Os04g08290.1	C2H2
LOC_Os04g08600.1	C2H2
LOC_Os04g09560.1	CPP
LOC_Os04g10260.1	bZIP
LOC_Os04g10860.1	FAR1
LOC_Os04g11830.1	TCP
LOC_Os04g18650.1	AP2/ERF-ERF
LOC_Os04g21950.1	WRKY
LOC_Os04g23440.1	bHLH
LOC_Os04g23550.1	bHLH
LOC_Os04g23910.1	MADS-MIKC
LOC_Os04g24810.1	MADS-M-type
LOC_Os04g25100.1	FAR1
LOC_Os04g25870.1	MADS-M-type
LOC_Os04g25930.1	MADS-M-type
LOC_Os04g27410.1	MYB-related
LOC_Os04g27960.1	B3
LOC_Os04g27990.1	B3
LOC_Os04g28000.1	B3
LOC_Os04g28090.1	MYB
LOC_Os04g28280.1	bHLH
LOC_Os04g28580.1	FAR1
LOC_Os04g30890.1	MYB
LOC_Os04g31290.1	bHLH
LOC_Os04g31730.1	B3
LOC_Os04g31804.1	MADS-M-type
LOC_Os04g31900.1	CAMTA
LOC_Os04g32480.1	Tify
LOC_Os04g32620.1	AP2/ERF-ERF
LOC_Os04g32790.1	AP2/ERF-ERF
LOC_Os04g33420.1	S1Fa-like
LOC_Os04g33440.2	S1Fa-like
LOC_Os04g33870.1	OFP
LOC_Os04g33950.1	E2F-DP
LOC_Os04g34970.1	AP2/ERF-ERF
LOC_Os04g35010.1	bHLH
LOC_Os04g35250.1	GRAS
LOC_Os04g35500.1	zf-HD
LOC_Os04g35660.1	NAC
LOC_Os04g35800.1	C3H
LOC_Os04g36054.1	B3-ARF
LOC_Os04g36590.1	FAR1
LOC_Os04g36650.1	C2H2
LOC_Os04g36730.1	Alfin-like
LOC_Os04g36790.1	Trihelix
LOC_Os04g37440.1	GRAS
LOC_Os04g37510.1	OFP
LOC_Os04g38400.1	EIL
LOC_Os04g38720.1	NAC
LOC_Os04g38740.1	MYB
LOC_Os04g38770.1	MADS-M-type
LOC_Os04g39050.1	C2H2
LOC_Os04g39470.1	MYB
LOC_Os04g39520.1	C2H2
LOC_Os04g39570.1	WRKY
LOC_Os04g39570.2	WRKY
LOC_Os04g39960.1	NAC
LOC_Os04g40060.1	FAR1
LOC_Os04g40930.1	Trihelix
LOC_Os04g41060.1	C3H
LOC_Os04g41229.1	bHLH
LOC_Os04g41229.2	bHLH
LOC_Os04g41560.2	DBB
LOC_Os04g41560.4	DBB
LOC_Os04g41820.1	bZIP
LOC_Os04g41850.1	RWP-RK
LOC_Os04g42020.1	C2C2-CO-like
LOC_Os04g42570.1	AP2/ERF-AP2
LOC_Os04g42940.1	NAC
LOC_Os04g42950.1	MYB
LOC_Os04g43560.1	NAC
LOC_Os04g43680.1	MYB
LOC_Os04g43910.1	B3-ARF
LOC_Os04g44440.1	TCP
LOC_Os04g44630.1	FAR1
LOC_Os04g44670.1	AP2/ERF-ERF
LOC_Os04g45010.1	LIM
LOC_Os04g45020.1	MYB
LOC_Os04g45060.1	MYB
LOC_Os04g45330.1	C2C2-YABBY
LOC_Os04g45650.2	C2C2-GATA
LOC_Os04g45690.1	DBB
LOC_Os04g45750.1	Trihelix
LOC_Os04g45750.2	Trihelix
LOC_Os04g45810.1	HB-HD-ZIP
LOC_Os04g46020.1	C2C2-GATA
LOC_Os04g46020.2	C2C2-GATA
LOC_Os04g46060.1	WRKY
LOC_Os04g46220.1	AP2/ERF-ERF
LOC_Os04g46240.1	AP2/ERF-ERF
LOC_Os04g46250.1	AP2/ERF-ERF
LOC_Os04g46350.1	HB-HD-ZIP
LOC_Os04g46384.1	MYB
LOC_Os04g46400.1	AP2/ERF-ERF
LOC_Os04g46410.1	AP2/ERF-ERF
LOC_Os04g46440.1	AP2/ERF-ERF
LOC_Os04g46580.1	SBP
LOC_Os04g46670.1	C2H2
LOC_Os04g46680.1	C2H2
LOC_Os04g46860.1	GRAS
LOC_Os04g47040.1	bHLH
LOC_Os04g47059.1	bHLH
LOC_Os04g47080.1	bHLH
LOC_Os04g47640.1	RWP-RK
LOC_Os04g47750.1	Trihelix
LOC_Os04g47860.2	C2H2
LOC_Os04g47860.3	C2H2
LOC_Os04g47860.4	C2H2
LOC_Os04g47860.5	C2H2
LOC_Os04g47860.6	C2H2
LOC_Os04g47890.1	GARP-G2-like
LOC_Os04g47990.1	C2C2-Dof
LOC_Os04g47990.2	C2C2-Dof
LOC_Os04g48030.1	HSF
LOC_Os04g48070.1	HB-HD-ZIP
LOC_Os04g48070.2	HB-HD-ZIP
LOC_Os04g48070.3	HB-HD-ZIP
LOC_Os04g48350.1	AP2/ERF-ERF
LOC_Os04g48375.1	C3H
LOC_Os04g48510.1	GRF
LOC_Os04g48830.1	OFP
LOC_Os04g49110.1	GRAS
LOC_Os04g49150.1	MADS-MIKC
LOC_Os04g49230.1	B3
LOC_Os04g49450.1	MYB-related
LOC_Os04g50060.1	GRAS
LOC_Os04g50060.2	GRAS
LOC_Os04g50070.1	C2H2
LOC_Os04g50090.1	bHLH
LOC_Os04g50120.1	PLATZ
LOC_Os04g50680.1	MYB
LOC_Os04g50770.1	MYB
LOC_Os04g50920.1	WRKY
LOC_Os04g51000.1	LFY
LOC_Os04g51070.1	bHLH
LOC_Os04g51190.1	GRF
LOC_Os04g51190.2	GRF
LOC_Os04g51190.3	GRF
LOC_Os04g51320.1	Trihelix
LOC_Os04g51560.1	WRKY
LOC_Os04g52090.1	AP2/ERF-ERF
LOC_Os04g52410.1	MADS-MIKC
LOC_Os04g52410.2	MADS-MIKC
LOC_Os04g52560.1	FAR1
LOC_Os04g52770.1	bHLH
LOC_Os04g52810.1	NAC
LOC_Os04g53540.1	HB-HD-ZIP
LOC_Os04g53540.2	HB-HD-ZIP
LOC_Os04g53540.3	HB-HD-ZIP
LOC_Os04g53540.4	HB-HD-ZIP
LOC_Os04g54474.1	bZIP
LOC_Os04g54474.2	bZIP
LOC_Os04g54474.3	bZIP
LOC_Os04g54880.1	FAR1
LOC_Os04g54900.1	bHLH
LOC_Os04g55520.1	AP2/ERF-ERF
LOC_Os04g55560.2	AP2/ERF-AP2
LOC_Os04g55560.3	AP2/ERF-AP2
LOC_Os04g55590.1	HB-WOX
LOC_Os04g55920.1	Tify
LOC_Os04g55920.2	Tify
LOC_Os04g55970.1	AP2/ERF-ERF
LOC_Os04g55970.2	AP2/ERF-AP2
LOC_Os04g56150.1	AP2/ERF-ERF
LOC_Os04g56170.1	SBP
LOC_Os04g56750.1	C3H
LOC_Os04g56780.1	HB-WOX
LOC_Os04g56850.1	B3-ARF
LOC_Os04g56850.2	B3-ARF
LOC_Os04g56990.1	GARP-G2-like
LOC_Os04g56990.2	GARP-G2-like
LOC_Os04g56990.3	GARP-G2-like
LOC_Os04g57010.1	C3H
LOC_Os04g57010.2	C3H
LOC_Os04g57340.1	AP2/ERF-ERF
LOC_Os04g57600.1	C3H
LOC_Os04g57610.1	B3-ARF
LOC_Os04g57610.3	B3-ARF
LOC_Os04g58000.1	B3
LOC_Os04g58010.1	B3
LOC_Os04g58020.1	MYB-related
LOC_Os04g58190.1	C2C2-Dof
LOC_Os04g58190.2	C2C2-Dof
LOC_Os04g58190.3	C2C2-Dof
LOC_Os04g58680.1	NF-YC
LOC_Os04g58820.1	OFP
LOC_Os04g59130.1	TUB
LOC_Os04g59380.1	C2H2
LOC_Os04g59430.1	B3-ARF
LOC_Os04g59470.1	NAC
LOC_Os05g01256.1	bHLH
LOC_Os05g01256.2	bHLH
LOC_Os05g01550.1	C2H2
LOC_Os05g02150.1	C2C2-Dof
LOC_Os05g02390.1	C2H2
LOC_Os05g02420.2	MYB-related
LOC_Os05g02730.1	HB-WOX
LOC_Os05g03020.1	C2H2
LOC_Os05g03040.1	AP2/ERF-AP2
LOC_Os05g03040.2	AP2/ERF-AP2
LOC_Os05g03040.3	AP2/ERF-AP2
LOC_Os05g03160.1	LBD
LOC_Os05g03550.1	MYB-related
LOC_Os05g03740.1	Trihelix
LOC_Os05g03760.1	C3H
LOC_Os05g03860.1	bZIP
LOC_Os05g03865.1	bZIP
LOC_Os05g03884.1	HB-KNOX
LOC_Os05g03900.1	WRKY
LOC_Os05g03900.2	WRKY
LOC_Os05g04210.1	MYB
LOC_Os05g04360.1	DBP
LOC_Os05g04640.1	WRKY
LOC_Os05g04740.1	bHLH
LOC_Os05g04740.2	bHLH
LOC_Os05g04820.1	MYB
LOC_Os05g06170.1	FAR1
LOC_Os05g06340.1	C2C2-GATA
LOC_Os05g06520.1	bHLH
LOC_Os05g07010.1	MYB-related
LOC_Os05g07010.2	MYB-related
LOC_Os05g07040.1	Alfin-like
LOC_Os05g07120.1	bHLH
LOC_Os05g07120.2	bHLH
LOC_Os05g07270.1	LBD
LOC_Os05g08400.1	C3H
LOC_Os05g09020.1	WRKY
LOC_Os05g09020.2	WRKY
LOC_Os05g10620.1	NAC
LOC_Os05g10620.2	NAC
LOC_Os05g10620.3	NAC
LOC_Os05g10670.1	C3H
LOC_Os05g10690.1	MYB-related
LOC_Os05g11070.1	bHLH
LOC_Os05g11380.1	MADS-M-type
LOC_Os05g11380.2	MADS-M-type
LOC_Os05g11414.1	MADS-MIKC
LOC_Os05g12808.1	OFP
LOC_Os05g14130.1	C2H2
LOC_Os05g14370.1	WRKY
LOC_Os05g20930.1	C2H2
LOC_Os05g23780.1	MADS-M-type
LOC_Os05g23910.1	NF-YC
LOC_Os05g25260.1	AP2/ERF-ERF
LOC_Os05g25770.1	WRKY
LOC_Os05g25910.1	OFP
LOC_Os05g25960.1	NAC
LOC_Os05g27730.1	WRKY
LOC_Os05g27930.1	AP2/ERF-ERF
LOC_Os05g27930.2	AP2/ERF-ERF
LOC_Os05g27930.3	AP2/ERF-ERF
LOC_Os05g27930.4	AP2/ERF-ERF
LOC_Os05g27980.1	LBD
LOC_Os05g28320.1	MYB
LOC_Os05g28350.1	AP2/ERF-ERF
LOC_Os05g29810.1	AP2/ERF-ERF
LOC_Os05g30310.1	FAR1
LOC_Os05g30720.1	FAR1
LOC_Os05g31380.1	GRAS
LOC_Os05g31420.1	GRAS
LOC_Os05g32070.1	SRS
LOC_Os05g32880.1	GARP-G2-like
LOC_Os05g33810.1	SBP
LOC_Os05g34050.1	bZIP
LOC_Os05g34110.1	GARP-G2-like
LOC_Os05g34310.1	NAC
LOC_Os05g34450.1	LBD
LOC_Os05g34600.1	NAC
LOC_Os05g34640.1	Alfin-like
LOC_Os05g34730.1	AP2/ERF-ERF
LOC_Os05g34830.1	NAC
LOC_Os05g34830.2	NAC
LOC_Os05g34830.3	NAC
LOC_Os05g34940.1	MADS-MIKC
LOC_Os05g34940.2	MADS-MIKC
LOC_Os05g34940.3	MADS-MIKC
LOC_Os05g35170.1	NAC
LOC_Os05g35170.2	NAC
LOC_Os05g35170.3	NAC
LOC_Os05g35170.4	NAC
LOC_Os05g35170.5	NAC
LOC_Os05g35500.1	MYB
LOC_Os05g36100.1	AP2/ERF-ERF
LOC_Os05g36160.1	bZIP
LOC_Os05g36160.2	bZIP
LOC_Os05g36190.1	TUB
LOC_Os05g36900.1	C2C2-Dof
LOC_Os05g36970.1	OFP
LOC_Os05g36990.1	OFP
LOC_Os05g37050.1	MYB-related
LOC_Os05g37060.1	MYB
LOC_Os05g37080.1	NAC
LOC_Os05g37170.1	bZIP
LOC_Os05g37170.2	bZIP
LOC_Os05g37170.3	bZIP
LOC_Os05g37170.4	bZIP
LOC_Os05g37170.5	bZIP
LOC_Os05g37170.6	bZIP
LOC_Os05g37170.8	bZIP
LOC_Os05g37190.1	C2H2
LOC_Os05g37540.1	FAR1
LOC_Os05g37640.1	AP2/ERF-ERF
LOC_Os05g37730.1	MYB
LOC_Os05g38120.1	HB-BELL
LOC_Os05g38140.1	bHLH
LOC_Os05g38460.1	MYB
LOC_Os05g38600.1	C2H2
LOC_Os05g38620.1	C2H2
LOC_Os05g38820.4	NF-YB
LOC_Os05g39480.1	FAR1
LOC_Os05g39590.1	AP2/ERF-ERF
LOC_Os05g39590.2	AP2/ERF-ERF
LOC_Os05g39590.3	AP2/ERF-ERF
LOC_Os05g39720.1	WRKY
LOC_Os05g39790.1	FAR1
LOC_Os05g39950.1	OFP
LOC_Os05g40060.1	WRKY
LOC_Os05g40070.1	WRKY
LOC_Os05g40080.1	WRKY
LOC_Os05g40280.1	B3
LOC_Os05g40680.1	FAR1
LOC_Os05g40710.1	GRAS
LOC_Os05g40960.1	GARP-G2-like
LOC_Os05g41070.1	bZIP
LOC_Os05g41166.1	MYB
LOC_Os05g41240.1	GARP-G2-like
LOC_Os05g41240.2	GARP-G2-like
LOC_Os05g41240.3	GARP-G2-like
LOC_Os05g41280.1	bZIP
LOC_Os05g41450.1	NF-YC
LOC_Os05g41540.1	bZIP
LOC_Os05g41760.1	AP2/ERF-ERF
LOC_Os05g41780.1	AP2/ERF-ERF
LOC_Os05g41790.1	C3H
LOC_Os05g42130.1	GRAS
LOC_Os05g42290.1	ULT
LOC_Os05g43380.1	CPP
LOC_Os05g43380.2	CPP
LOC_Os05g43760.1	TCP
LOC_Os05g43850.1	TUB
LOC_Os05g43920.1	B3-ARF
LOC_Os05g43950.1	VOZ
LOC_Os05g43960.1	NAC
LOC_Os05g44090.1	OFP
LOC_Os05g44400.1	C2C2-GATA
LOC_Os05g45020.1	C3H
LOC_Os05g45230.1	WRKY
LOC_Os05g45410.1	HSF
LOC_Os05g45954.1	AP2/ERF-AP2
LOC_Os05g46020.1	WRKY
LOC_Os05g46610.1	MYB
LOC_Os05g47650.1	AP2/ERF-RAV
LOC_Os05g48010.1	MYB
LOC_Os05g48670.1	TUB
LOC_Os05g48690.1	Trihelix
LOC_Os05g48690.2	Trihelix
LOC_Os05g48820.1	HB-other
LOC_Os05g48850.1	NAC
LOC_Os05g48870.1	B3-ARF
LOC_Os05g48990.1	HB-WOX
LOC_Os05g49010.1	AP2/ERF-ERF
LOC_Os05g49100.1	WRKY
LOC_Os05g49210.1	WRKY
LOC_Os05g49240.1	MYB-related
LOC_Os05g49280.1	C2C2-GATA
LOC_Os05g49310.1	MYB
LOC_Os05g49420.1	bZIP
LOC_Os05g49620.1	WRKY
LOC_Os05g49700.1	AP2/ERF-ERF
LOC_Os05g49780.1	NF-YB
LOC_Os05g49930.1	GRAS
LOC_Os05g50080.1	C3H
LOC_Os05g50130.1	HB-other
LOC_Os05g50270.1	C2C2-GATA
LOC_Os05g50310.1	zf-HD
LOC_Os05g50350.1	MYB-related
LOC_Os05g50610.1	WRKY
LOC_Os05g50610.2	WRKY
LOC_Os05g50700.1	WRKY
LOC_Os05g50900.1	bHLH
LOC_Os05g51040.1	CPP
LOC_Os05g51160.1	MYB-related
LOC_Os05g51160.2	MYB-related
LOC_Os05g51820.1	bHLH
LOC_Os05g51830.1	C2H2
LOC_Os06g01230.1	NAC
LOC_Os06g01230.2	NAC
LOC_Os06g01480.1	NAC
LOC_Os06g01620.1	GRAS
LOC_Os06g01670.1	MYB-related
LOC_Os06g01860.1	B3
LOC_Os06g01890.1	MADS-MIKC
LOC_Os06g01934.1	HB-BELL
LOC_Os06g02230.1	B3
LOC_Os06g02250.1	MYB
LOC_Os06g02560.1	GRF
LOC_Os06g02560.2	GRF
LOC_Os06g02560.3	GRF
LOC_Os06g03670.1	AP2/ERF-ERF
LOC_Os06g03710.1	GRAS
LOC_Os06g04010.1	BBR-BPC
LOC_Os06g04010.2	BBR-BPC
LOC_Os06g04090.1	NAC
LOC_Os06g04850.1	HB-HD-ZIP
LOC_Os06g04870.1	HB-HD-ZIP
LOC_Os06g04960.1	MYB-related
LOC_Os06g05340.1	AP2/ERF-AP2
LOC_Os06g05350.1	Whirly
LOC_Os06g05380.1	WRKY
LOC_Os06g05890.1	DBB
LOC_Os06g06360.1	WRKY
LOC_Os06g06540.1	AP2/ERF-ERF
LOC_Os06g06740.1	MYB
LOC_Os06g06750.1	MADS-MIKC
LOC_Os06g06900.1	bHLH
LOC_Os06g06970.1	AP2/ERF-ERF
LOC_Os06g07010.1	FAR1
LOC_Os06g07010.2	FAR1
LOC_Os06g07020.1	C2H2
LOC_Os06g07030.1	AP2/ERF-ERF
LOC_Os06g07640.1	MYB-related
LOC_Os06g07650.1	MYB-related
LOC_Os06g08140.1	DBP
LOC_Os06g08290.1	MYB-related
LOC_Os06g08340.1	AP2/ERF-ERF
LOC_Os06g08440.1	GARP-ARR-B
LOC_Os06g08500.1	bHLH
LOC_Os06g09370.1	bHLH
LOC_Os06g09370.2	bHLH
LOC_Os06g09370.3	bHLH
LOC_Os06g09390.1	AP2/ERF-ERF
LOC_Os06g09390.2	AP2/ERF-ERF
LOC_Os06g09420.1	B3
LOC_Os06g09660.1	B3-ARF
LOC_Os06g09717.1	AP2/ERF-ERF
LOC_Os06g09760.1	AP2/ERF-ERF
LOC_Os06g09790.1	AP2/ERF-ERF
LOC_Os06g09810.1	AP2/ERF-ERF
LOC_Os06g10310.1	GRF
LOC_Os06g10350.1	MYB
LOC_Os06g10470.1	C2H2
LOC_Os06g10600.1	HB-HD-ZIP
LOC_Os06g10710.1	GeBP
LOC_Os06g10780.1	AP2/ERF-ERF
LOC_Os06g10820.1	bHLH
LOC_Os06g10880.1	bZIP
LOC_Os06g10880.2	bZIP
LOC_Os06g10880.3	bZIP
LOC_Os06g10900.1	GRAS
LOC_Os06g11330.1	MADS-MIKC
LOC_Os06g11780.1	MYB
LOC_Os06g11860.1	AP2/ERF-ERF
LOC_Os06g11940.1	AP2/ERF-ERF
LOC_Os06g11970.1	MADS-M-type
LOC_Os06g12210.1	bHLH
LOC_Os06g12230.1	TCP
LOC_Os06g12360.1	RWP-RK
LOC_Os06g12400.1	HB-PHD
LOC_Os06g13030.1	LIM
LOC_Os06g13030.2	LIM
LOC_Os06g13670.1	E2F-DP
LOC_Os06g13740.1	FAR1
LOC_Os06g13900.1	FAR1
LOC_Os06g14010.1	MYB-related
LOC_Os06g14190.1	NF-X1
LOC_Os06g14670.1	MYB
LOC_Os06g14700.1	MYB-related
LOC_Os06g14710.1	MYB-related
LOC_Os06g15330.1	C2C2-CO-like
LOC_Os06g15480.1	bZIP
LOC_Os06g15480.2	bZIP
LOC_Os06g16370.1	C2C2-CO-like
LOC_Os06g16400.1	bHLH
LOC_Os06g16400.2	bHLH
LOC_Os06g17410.1	C2C2-Dof
LOC_Os06g17480.1	NF-YB
LOC_Os06g19444.1	C2C2-CO-like
LOC_Os06g19444.2	C2C2-CO-like
LOC_Os06g20020.1	C2H2
LOC_Os06g21390.1	C3H
LOC_Os06g21390.2	C3H
LOC_Os06g21390.3	C3H
LOC_Os06g21390.4	C3H
LOC_Os06g22670.1	CPP
LOC_Os06g22760.1	MADS-M-type
LOC_Os06g23030.1	zf-HD
LOC_Os06g23650.1	NAC
LOC_Os06g23950.1	MADS-M-type
LOC_Os06g24070.1	GARP-G2-like
LOC_Os06g25610.1	FAR1
LOC_Os06g28150.1	FAR1
LOC_Os06g29020.1	HB-other
LOC_Os06g29020.2	HB-other
LOC_Os06g30090.1	bHLH
LOC_Os06g30250.1	GeBP
LOC_Os06g30810.1	MADS-M-type
LOC_Os06g30830.1	MADS-M-type
LOC_Os06g30860.1	WRKY
LOC_Os06g32530.1	FAR1
LOC_Os06g32720.1	C3H
LOC_Os06g32860.1	C3H
LOC_Os06g32860.2	C3H
LOC_Os06g33450.1	bHLH
LOC_Os06g33450.2	bHLH
LOC_Os06g33940.1	NAC
LOC_Os06g35140.1	GARP-G2-like
LOC_Os06g35900.1	BES1
LOC_Os06g35960.1	HSF
LOC_Os06g36000.1	AP2/ERF-ERF
LOC_Os06g36480.1	NAC
LOC_Os06g36680.1	HB-BELL
LOC_Os06g36930.1	HSF
LOC_Os06g36970.1	FAR1
LOC_Os06g37410.1	bHLH
LOC_Os06g37450.1	C2C2-GATA
LOC_Os06g39600.1	DBP
LOC_Os06g39600.2	DBP
LOC_Os06g39680.1	FAR1
LOC_Os06g39906.1	HB-other
LOC_Os06g39960.1	bZIP
LOC_Os06g40150.1	AP2/ERF-ERF
LOC_Os06g40330.1	MYB
LOC_Os06g40710.1	GARP-G2-like
LOC_Os06g40780.1	GRAS
LOC_Os06g40960.1	C2H2
LOC_Os06g41100.1	bZIP
LOC_Os06g41384.1	C3H
LOC_Os06g41384.2	C3H
LOC_Os06g41770.1	bZIP
LOC_Os06g41930.1	PLATZ
LOC_Os06g41930.2	PLATZ
LOC_Os06g41930.3	PLATZ
LOC_Os06g41930.4	PLATZ
LOC_Os06g41930.5	PLATZ
LOC_Os06g42420.1	FAR1
LOC_Os06g42520.1	FAR1
LOC_Os06g42630.1	B3
LOC_Os06g42690.1	bZIP
LOC_Os06g42990.1	AP2/ERF-ERF
LOC_Os06g43090.1	MYB
LOC_Os06g43220.1	AP2/ERF-ERF
LOC_Os06g43860.1	HB-KNOX
LOC_Os06g43860.2	HB-KNOX
LOC_Os06g43860.4	HB-other
LOC_Os06g43910.1	GARP-ARR-B
LOC_Os06g44010.1	WRKY
LOC_Os06g44450.1	C2C2-CO-like
LOC_Os06g44750.1	AP2/ERF-ERF
LOC_Os06g44860.1	SBP
LOC_Os06g45140.1	bZIP
LOC_Os06g45140.2	bZIP
LOC_Os06g45140.3	bZIP
LOC_Os06g45310.1	SBP
LOC_Os06g45410.1	GARP-G2-like
LOC_Os06g45540.1	PLATZ
LOC_Os06g45640.1	NF-YC
LOC_Os06g45650.1	MADS-MIKC
LOC_Os06g45840.1	MYB-related
LOC_Os06g45840.2	MYB-related
LOC_Os06g45890.1	GARP-G2-like
LOC_Os06g46270.1	NAC
LOC_Os06g46400.1	C3H
LOC_Os06g46410.1	B3-ARF
LOC_Os06g46410.2	B3-ARF
LOC_Os06g46560.1	MYB
LOC_Os06g46890.1	C3H
LOC_Os06g47150.1	B3-ARF
LOC_Os06g47150.2	B3-ARF
LOC_Os06g47150.3	B3-ARF
LOC_Os06g47150.4	B3-ARF
LOC_Os06g47590.1	AP2/ERF-ERF
LOC_Os06g48290.1	HB-HD-ZIP
LOC_Os06g48534.1	C2C2-GATA
LOC_Os06g48950.1	B3-ARF
LOC_Os06g49010.1	SBP
LOC_Os06g49010.2	SBP
LOC_Os06g49010.3	SBP
LOC_Os06g49010.4	SBP
LOC_Os06g49010.5	SBP
LOC_Os06g49010.6	SBP
LOC_Os06g49040.1	GARP-G2-like
LOC_Os06g49080.1	C3H
LOC_Os06g49830.1	SRS
LOC_Os06g49840.1	MADS-MIKC
LOC_Os06g49840.2	MADS-MIKC
LOC_Os06g49880.1	DBB
LOC_Os06g49880.2	DBB
LOC_Os06g50310.1	bZIP
LOC_Os06g50480.1	bZIP
LOC_Os06g50600.1	bZIP
LOC_Os06g50600.2	bZIP
LOC_Os06g50830.1	bZIP
LOC_Os06g50900.1	bHLH
LOC_Os06g51070.1	NAC
LOC_Os06g51140.1	C2H2
LOC_Os06g51260.1	MYB-related
LOC_Os07g01180.1	C2H2
LOC_Os07g01270.1	FAR1
LOC_Os07g01820.1	MADS-MIKC
LOC_Os07g01820.2	MADS-MIKC
LOC_Os07g01820.3	MADS-MIKC
LOC_Os07g01820.4	MADS-MIKC
LOC_Os07g01820.6	MADS-M-type
LOC_Os07g02060.1	WRKY
LOC_Os07g02800.2	GARP-G2-like
LOC_Os07g02800.3	GARP-G2-like
LOC_Os07g03220.1	bZIP
LOC_Os07g03250.1	AP2/ERF-ERF
LOC_Os07g03770.1	HB-KNOX
LOC_Os07g04170.1	MADS-M-type
LOC_Os07g04560.1	NAC
LOC_Os07g04580.1	C3H
LOC_Os07g04650.1	C3H
LOC_Os07g04700.1	MYB
LOC_Os07g04700.2	MYB
LOC_Os07g04700.3	MYB
LOC_Os07g04700.5	MYB
LOC_Os07g04700.6	MYB
LOC_Os07g05010.1	bHLH
LOC_Os07g05010.2	bHLH
LOC_Os07g05010.3	bHLH
LOC_Os07g05720.1	TCP
LOC_Os07g05830.1	Tify
LOC_Os07g06470.1	NF-YA
LOC_Os07g06470.2	NF-YA
LOC_Os07g06620.1	C2C2-YABBY
LOC_Os07g06620.2	C2C2-YABBY
LOC_Os07g06620.3	C2C2-YABBY
LOC_Os07g06620.4	C2C2-YABBY
LOC_Os07g07974.1	CPP
LOC_Os07g08140.1	HSF
LOC_Os07g08420.1	bZIP
LOC_Os07g08520.1	B3-ARF
LOC_Os07g08530.1	B3
LOC_Os07g08540.1	B3-ARF
LOC_Os07g08600.1	B3-ARF
LOC_Os07g09580.1	DDT
LOC_Os07g09580.2	DDT
LOC_Os07g09590.1	bHLH
LOC_Os07g09740.1	NAC
LOC_Os07g09830.1	NAC
LOC_Os07g09860.1	NAC
LOC_Os07g10410.1	AP2/ERF-ERF
LOC_Os07g10890.1	bZIP
LOC_Os07g10890.2	bZIP
LOC_Os07g12130.1	MYB
LOC_Os07g12210.1	EIL
LOC_Os07g12340.1	NAC
LOC_Os07g12510.1	AP2/ERF-ERF
LOC_Os07g12820.1	B3
LOC_Os07g12910.1	Alfin-like
LOC_Os07g13170.1	AP2/ERF-AP2
LOC_Os07g13170.2	AP2/ERF-AP2
LOC_Os07g13260.1	C2C2-Dof
LOC_Os07g13920.1	NAC
LOC_Os07g14110.1	MYB
LOC_Os07g16330.1	GRAS
LOC_Os07g17160.1	EIL
LOC_Os07g17180.1	NAC
LOC_Os07g17230.1	B3
LOC_Os07g22730.1	AP2/ERF-ERF
LOC_Os07g22770.1	AP2/ERF-ERF
LOC_Os07g23450.1	C2H2
LOC_Os07g24350.1	HB-other
LOC_Os07g25150.1	MYB-related
LOC_Os07g25370.1	MYB
LOC_Os07g25710.1	GARP-G2-like
LOC_Os07g25710.2	GARP-G2-like
LOC_Os07g25710.3	GARP-G2-like
LOC_Os07g25710.4	GARP-G2-like
LOC_Os07g26150.1	MYB-related
LOC_Os07g27330.1	NAC
LOC_Os07g27340.1	NAC
LOC_Os07g27670.1	WRKY
LOC_Os07g28430.1	GRF
LOC_Os07g28910.1	C2C2-LSD
LOC_Os07g30130.1	MYB-related
LOC_Os07g30130.2	MYB-related
LOC_Os07g30130.3	MYB-related
LOC_Os07g30130.4	MYB-related
LOC_Os07g30774.1	CAMTA
LOC_Os07g31400.1	FAR1
LOC_Os07g31410.1	NAC
LOC_Os07g31420.1	FAR1
LOC_Os07g31420.2	FAR1
LOC_Os07g31470.1	MYB
LOC_Os07g32110.1	FAR1
LOC_Os07g32170.1	SBP
LOC_Os07g32510.1	C2C2-Dof
LOC_Os07g34880.1	HB-WOX
LOC_Os07g35870.1	bHLH
LOC_Os07g35870.2	bHLH
LOC_Os07g36170.1	GRAS
LOC_Os07g36170.2	GRAS
LOC_Os07g36460.1	bHLH
LOC_Os07g37210.1	MYB
LOC_Os07g37610.1	B3
LOC_Os07g37630.1	FAR1
LOC_Os07g37920.1	NAC
LOC_Os07g38030.1	GRAS
LOC_Os07g38090.1	C3H
LOC_Os07g38090.2	C3H
LOC_Os07g38240.1	C2H2
LOC_Os07g38410.1	C2C2-YABBY
LOC_Os07g38750.1	AP2/ERF-ERF
LOC_Os07g39220.1	BES1
LOC_Os07g39310.1	C2H2
LOC_Os07g39320.1	HB-other
LOC_Os07g39440.1	C3H
LOC_Os07g39470.1	GRAS
LOC_Os07g39480.1	WRKY
LOC_Os07g39800.1	HRT
LOC_Os07g39820.1	GRAS
LOC_Os07g39940.1	bHLH
LOC_Os07g39960.1	C2H2
LOC_Os07g39970.1	C2H2
LOC_Os07g40000.1	LBD
LOC_Os07g40020.1	GRAS
LOC_Os07g40080.1	C2H2
LOC_Os07g40570.1	WRKY
LOC_Os07g40780.1	C2H2
LOC_Os07g40950.1	C2H2
LOC_Os07g41370.1	MADS-MIKC
LOC_Os07g41580.1	NF-YB
LOC_Os07g41720.1	NF-YA
LOC_Os07g41720.2	NF-YA
LOC_Os07g41740.1	Alfin-like
LOC_Os07g42370.1	Tify
LOC_Os07g42370.2	Tify
LOC_Os07g42370.3	Tify
LOC_Os07g42400.1	FAR1
LOC_Os07g42400.2	FAR1
LOC_Os07g42510.1	AP2/ERF-ERF
LOC_Os07g42750.1	DDT
LOC_Os07g43030.1	CAMTA
LOC_Os07g43420.1	MYB
LOC_Os07g43580.1	MYB
LOC_Os07g44090.1	MYB-related
LOC_Os07g44090.2	MYB-related
LOC_Os07g44090.3	MYB
LOC_Os07g44200.1	GeBP
LOC_Os07g44640.1	C2H2
LOC_Os07g44690.1	HSF
LOC_Os07g44950.1	bZIP
LOC_Os07g45450.1	FAR1
LOC_Os07g46690.1	DDT
LOC_Os07g47110.1	TUB
LOC_Os07g47240.1	C3H
LOC_Os07g47330.1	AP2/ERF-ERF
LOC_Os07g47790.1	AP2/ERF-ERF
LOC_Os07g47790.2	AP2/ERF-ERF
LOC_Os07g48150.1	OFP
LOC_Os07g48180.1	bZIP
LOC_Os07g48200.1	B3
LOC_Os07g48200.2	B3
LOC_Os07g48260.1	WRKY
LOC_Os07g48450.1	NAC
LOC_Os07g48550.1	NAC
LOC_Os07g48560.1	HB-WOX
LOC_Os07g48570.1	C2C2-Dof
LOC_Os07g48596.1	GARP-G2-like
LOC_Os07g48630.1	EIL
LOC_Os07g48630.2	EIL
LOC_Os07g48660.1	bZIP
LOC_Os07g48820.1	bZIP
LOC_Os07g48820.2	bZIP
LOC_Os07g48870.1	MYB
LOC_Os07g49530.1	MYB-related
LOC_Os08g01090.1	B3
LOC_Os08g01090.2	B3
LOC_Os08g01190.1	OFP
LOC_Os08g01290.1	TUB
LOC_Os08g01290.2	TUB
LOC_Os08g01290.3	TUB
LOC_Os08g01290.4	TUB
LOC_Os08g01290.5	TUB
LOC_Os08g01290.6	TUB
LOC_Os08g01290.7	TUB
LOC_Os08g01330.1	NAC
LOC_Os08g01700.1	bHLH
LOC_Os08g02070.1	MADS-MIKC
LOC_Os08g02160.1	NAC
LOC_Os08g02300.1	NAC
LOC_Os08g03520.1	CSD
LOC_Os08g03610.1	C2C2-LSD
LOC_Os08g04170.1	C3H
LOC_Os08g04190.1	HB-HD-ZIP
LOC_Os08g04390.2	bHLH
LOC_Os08g04840.1	MYB-related
LOC_Os08g05510.1	MYB-related
LOC_Os08g05510.2	MYB-related
LOC_Os08g05520.1	MYB
LOC_Os08g06110.2	MYB-related
LOC_Os08g06110.3	MYB-related
LOC_Os08g06110.4	MYB-related
LOC_Os08g06110.5	MYB-related
LOC_Os08g06120.1	B3
LOC_Os08g06140.1	NAC
LOC_Os08g06140.2	NAC
LOC_Os08g06140.3	NAC
LOC_Os08g06240.1	MYB-related
LOC_Os08g06280.1	C2C2-LSD
LOC_Os08g06280.2	C2C2-LSD
LOC_Os08g06280.3	C2C2-LSD
LOC_Os08g06280.4	C2C2-LSD
LOC_Os08g06280.7	C2C2-LSD
LOC_Os08g06280.8	C2C2-LSD
LOC_Os08g06280.9	C2C2-LSD
LOC_Os08g06330.1	C3H
LOC_Os08g06370.1	GARP-G2-like
LOC_Os08g06659.1	LBD
LOC_Os08g07700.1	AP2/ERF-ERF
LOC_Os08g07740.1	NF-YB
LOC_Os08g07970.1	bZIP
LOC_Os08g07970.2	bZIP
LOC_Os08g07970.3	bZIP
LOC_Os08g08820.1	HB-HD-ZIP
LOC_Os08g08820.2	HB-HD-ZIP
LOC_Os08g09690.1	NF-YA
LOC_Os08g09690.2	NF-YA
LOC_Os08g09800.1	WRKY
LOC_Os08g09810.1	WRKY
LOC_Os08g09840.1	WRKY
LOC_Os08g09900.1	WRKY
LOC_Os08g10080.1	NAC
LOC_Os08g10560.1	NF-YC
LOC_Os08g13840.1	WRKY
LOC_Os08g13840.2	WRKY
LOC_Os08g14400.1	HB-WOX
LOC_Os08g15020.1	MYB
LOC_Os08g17100.1	Trihelix
LOC_Os08g17400.1	WRKY
LOC_Os08g17640.1	C2H2
LOC_Os08g19590.1	HB-HD-ZIP
LOC_Os08g19590.2	HB-HD-ZIP
LOC_Os08g19590.3	HB-HD-ZIP
LOC_Os08g19650.1	HB-KNOX
LOC_Os08g19650.2	HB-KNOX
LOC_Os08g20486.1	FAR1
LOC_Os08g20580.1	C2H2
LOC_Os08g23470.1	B3
LOC_Os08g23570.1	B3
LOC_Os08g23880.1	NAC
LOC_Os08g25799.1	GARP-G2-like
LOC_Os08g25820.1	GARP-G2-like
LOC_Os08g25820.2	GARP-G2-like
LOC_Os08g26880.1	bZIP
LOC_Os08g27220.1	AP2/ERF-ERF
LOC_Os08g28214.1	CPP
LOC_Os08g28214.2	CPP
LOC_Os08g28214.3	CPP
LOC_Os08g28214.4	CPP
LOC_Os08g28214.5	CPP
LOC_Os08g28214.6	CPP
LOC_Os08g29500.1	NF-YB
LOC_Os08g29500.2	NF-YB
LOC_Os08g29660.1	WRKY
LOC_Os08g31080.1	LBD
LOC_Os08g31580.1	AP2/ERF-ERF
LOC_Os08g32080.1	HB-HD-ZIP
LOC_Os08g32085.1	HB-HD-ZIP
LOC_Os08g33050.1	GARP-G2-like
LOC_Os08g33150.1	MYB
LOC_Os08g33160.1	Tify
LOC_Os08g33160.2	Tify
LOC_Os08g33270.1	FAR1
LOC_Os08g33488.1	MADS-MIKC
LOC_Os08g33530.1	TCP
LOC_Os08g33590.1	bHLH
LOC_Os08g33660.1	MYB
LOC_Os08g33670.1	NAC
LOC_Os08g33750.1	GARP-G2-like
LOC_Os08g33800.1	MYB
LOC_Os08g33910.1	NAC
LOC_Os08g33940.1	MYB
LOC_Os08g34010.1	zf-HD
LOC_Os08g34360.1	AP2/ERF-ERF
LOC_Os08g34960.1	MYB
LOC_Os08g35240.1	AP2/ERF-ERF
LOC_Os08g36220.1	HB-HD-ZIP
LOC_Os08g36390.1	C2H2
LOC_Os08g36450.1	GeBP
LOC_Os08g36700.1	HSF
LOC_Os08g36740.1	bHLH
LOC_Os08g36790.1	bZIP
LOC_Os08g36920.1	AP2/ERF-ERF
LOC_Os08g37290.1	bHLH
LOC_Os08g37400.1	zf-HD
LOC_Os08g37580.1	HB-HD-ZIP
LOC_Os08g37730.1	bHLH
LOC_Os08g37810.1	Trihelix
LOC_Os08g37904.1	C2H2
LOC_Os08g37904.2	C2H2
LOC_Os08g37904.3	C2H2
LOC_Os08g37904.4	C2H2
LOC_Os08g37904.5	C2H2
LOC_Os08g37904.6	C2H2
LOC_Os08g37920.1	C2H2
LOC_Os08g37920.2	C2H2
LOC_Os08g37970.1	MYB
LOC_Os08g38020.1	bZIP
LOC_Os08g38080.1	bHLH
LOC_Os08g38210.1	bHLH
LOC_Os08g38210.2	bHLH
LOC_Os08g38210.4	bHLH
LOC_Os08g38210.5	bHLH
LOC_Os08g38220.1	C2C2-Dof
LOC_Os08g38370.1	C3H
LOC_Os08g38590.1	MADS-M-type
LOC_Os08g38780.1	NF-YC
LOC_Os08g38990.1	WRKY
LOC_Os08g38990.2	WRKY
LOC_Os08g38990.3	WRKY
LOC_Os08g38990.4	WRKY
LOC_Os08g39390.1	C2H2
LOC_Os08g39630.1	bHLH
LOC_Os08g39830.1	EIL
LOC_Os08g39830.2	EIL
LOC_Os08g39890.1	SBP
LOC_Os08g39980.1	MYB-related
LOC_Os08g40030.1	NAC
LOC_Os08g40260.1	SBP
LOC_Os08g40900.1	B3-ARF
LOC_Os08g40900.2	B3-ARF
LOC_Os08g41030.1	AP2/ERF-ERF
LOC_Os08g41320.1	bHLH
LOC_Os08g41940.1	SBP
LOC_Os08g41950.1	MADS-MIKC
LOC_Os08g41950.2	MADS-MIKC
LOC_Os08g41960.1	MADS-M-type
LOC_Os08g42400.1	NAC
LOC_Os08g42400.2	NAC
LOC_Os08g42400.3	NAC
LOC_Os08g42470.1	bHLH
LOC_Os08g42550.1	AP2/ERF-ERF
LOC_Os08g43070.1	bHLH
LOC_Os08g43090.1	bZIP
LOC_Os08g43160.1	TCP
LOC_Os08g43200.1	AP2/ERF-ERF
LOC_Os08g43210.1	AP2/ERF-ERF
LOC_Os08g43334.1	HSF
LOC_Os08g43334.2	HSF
LOC_Os08g43410.1	SRS
LOC_Os08g43550.1	MYB
LOC_Os08g43600.1	bZIP
LOC_Os08g44050.1	C2H2
LOC_Os08g44050.2	C2H2
LOC_Os08g44050.3	C2H2
LOC_Os08g44050.4	C2H2
LOC_Os08g44190.1	C2H2
LOC_Os08g44620.1	PLATZ
LOC_Os08g44820.1	NAC
LOC_Os08g44820.2	NAC
LOC_Os08g44820.3	NAC
LOC_Os08g44830.1	C2H2
LOC_Os08g44940.1	LBD
LOC_Os08g44960.1	AP2/ERF-ERF
LOC_Os08g45110.1	AP2/ERF-ERF
LOC_Os09g01140.1	GeBP
LOC_Os09g01310.1	GeBP
LOC_Os09g01320.1	GeBP
LOC_Os09g01470.1	GeBP
LOC_Os09g01780.1	FAR1
LOC_Os09g01960.1	MYB
LOC_Os09g02780.1	MADS-M-type
LOC_Os09g02790.1	PLATZ
LOC_Os09g02830.1	MADS-M-type
LOC_Os09g03500.1	C2H2
LOC_Os09g03990.1	GeBP
LOC_Os09g06464.1	C2C2-CO-like
LOC_Os09g08460.1	FAR1
LOC_Os09g09630.1	WRKY
LOC_Os09g10840.1	bZIP
LOC_Os09g10840.2	bZIP
LOC_Os09g10980.1	C2H2
LOC_Os09g11460.1	AP2/ERF-ERF
LOC_Os09g11460.2	AP2/ERF-ERF
LOC_Os09g11480.1	AP2/ERF-ERF
LOC_Os09g11480.2	AP2/ERF-ERF
LOC_Os09g11870.1	FAR1
LOC_Os09g12380.1	NAC
LOC_Os09g12750.1	GARP-G2-like
LOC_Os09g12770.1	GARP-G2-like
LOC_Os09g12770.2	GARP-G2-like
LOC_Os09g13530.1	C3H
LOC_Os09g13570.1	bZIP
LOC_Os09g13575.1	bZIP
LOC_Os09g13680.1	C2H2
LOC_Os09g13940.1	AP2/ERF-ERF
LOC_Os09g13940.2	AP2/ERF-ERF
LOC_Os09g13940.3	AP2/ERF-ERF
LOC_Os09g13940.4	AP2/ERF-ERF
LOC_Os09g16510.1	WRKY
LOC_Os09g19940.1	C3H
LOC_Os09g19940.2	C3H
LOC_Os09g19950.1	LBD
LOC_Os09g20350.1	AP2/ERF-ERF
LOC_Os09g21180.1	HB-HD-ZIP
LOC_Os09g23200.1	GARP-G2-like
LOC_Os09g23230.1	FAR1
LOC_Os09g23620.1	MYB
LOC_Os09g23650.1	Tify
LOC_Os09g23660.1	Tify
LOC_Os09g23660.2	Tify
LOC_Os09g24480.1	TCP
LOC_Os09g24490.1	bHLH
LOC_Os09g24560.1	NAC
LOC_Os09g24800.1	MYB
LOC_Os09g24810.1	zf-HD
LOC_Os09g24820.1	zf-HD
LOC_Os09g25040.1	bHLH
LOC_Os09g25060.1	WRKY
LOC_Os09g25070.1	WRKY
LOC_Os09g25070.2	WRKY
LOC_Os09g25510.1	FAR1
LOC_Os09g26100.1	C2H2
LOC_Os09g26170.1	MYB
LOC_Os09g26200.1	C2H2
[truncated: 444 more rows]

## Sheet: S5_RP_RBF_RLK_DEG
Table S5: Rice plant treated with rice blast fungus OsRLK DEGs
Time(d)	Gene_ID	RLK_family	baseMean	log2FoldChange	lfcSE	stat	pvalue	padj	result
1	LOC_Os01g02560.1	RLK-Pelle_LRK10L-2	26.7252	1.30885	0.499804	2.61873	0.0088257	0.0397567	up
1	LOC_Os01g02580.1	RLK-Pelle_LRK10L-2	91.7592	-1.31601	0.198673	-6.62401	3.5e-11	1.18e-09	down
1	LOC_Os01g04550.1	RLK-Pelle_LRK10L-2	46.7148	1.68739	0.347011	4.86265	1.16e-06	1.66e-05	up
1	LOC_Os01g04580.1	RLK-Pelle_LRK10L-2	4.64186	3.59591	1.13237	3.17555	0.00149552	0.00920763	up
1	LOC_Os01g10900.1	RLK-Pelle_LRR-VI-2	13.3742	-2.0865	0.821916	-2.53858	0.0111304	0.0480237	down
1	LOC_Os01g26174.1	RLK-Pelle_WAK	5.81084	2.11807	0.695854	3.04385	0.00233573	0.0133339	up
1	LOC_Os01g26280.1	RLK-Pelle_WAK	148.424	1.60712	0.236047	6.80847	9.86e-12	3.66e-10	up
1	LOC_Os01g26300.1	RLK-Pelle_WAK	15.1101	2.87759	0.671656	4.28432	1.83e-05	0.000198023	up
1	LOC_Os01g46030.1	RLK-Pelle_SD-2b	11.6763	1.91974	0.497708	3.85716	0.000114712	0.000997217	up
1	LOC_Os01g47840.1	RLK-Pelle_SD-2b	7.98306	3.189	0.842626	3.7846	0.000153957	0.00128763	up
1	LOC_Os01g48000.1	RLK-Pelle_SD-2b	8.34771	2.89404	0.73778	3.92264	8.76e-05	0.000783358	up
1	LOC_Os01g48020.1	RLK-Pelle_SD-2b	6.29994	2.5726	0.830857	3.09632	0.00195941	0.0115289	up
1	LOC_Os01g53920.1	RLK-Pelle_LRR-XI-1	27.5212	1.83166	0.454599	4.02917	5.6e-05	0.00053012	up
1	LOC_Os01g57540.1	RLK-Pelle_DLSV	25.2738	3.26631	0.48275	6.76604	1.32e-11	4.82e-10	up
1	LOC_Os01g57560.1	RLK-Pelle_DLSV	453.215	-1.01281	0.0904508	-11.1973	4.2e-29	1.12e-26	down
1	LOC_Os01g65010.1	RLK-Pelle_SD-2b	28.4663	-3.06628	0.494178	-6.2048	5.48e-10	1.52e-08	down
1	LOC_Os02g02120.1	RLK-Pelle_WAK	241.001	1.60085	0.288948	5.54026	3.02e-08	5.89e-07	up
1	LOC_Os02g05970.1	RLK-Pelle_LRR-Xb-1	5.89693	2.95931	0.859562	3.44281	0.0005757	0.0040672	up
1	LOC_Os02g30540.1	RLK-Pelle_LRR-XII-1	6.28895	2.0996	0.779859	2.69229	0.00709639	0.0333433	up
1	LOC_Os02g40180.1	RLK-Pelle_LRR-XII-1	26.5856	1.69056	0.42913	3.9395	8.17e-05	0.000736209	up
1	LOC_Os02g41500.1	RLK-Pelle_WAK	4.87749	-3.73197	1.33406	-2.79745	0.0051508	0.0256412	down
1	LOC_Os02g42150.1	RLK-Pelle_WAK	63.5135	2.86293	0.312086	9.17352	4.58e-20	4.97e-18	up
1	LOC_Os02g42160.1	RLK-Pelle_WAK	124.401	1.47761	0.230438	6.41216	1.43e-10	4.37e-09	up
1	LOC_Os02g42190.1	RLK-Pelle_WAK	108.813	2.39408	0.330307	7.24805	4.23e-13	1.91e-11	up
1	LOC_Os02g45750.1	RLK-Pelle_LysM	82.9383	1.19758	0.221314	5.41121	6.26e-08	1.14e-06	up
1	LOC_Os02g48210.1	RLK-Pelle_L-LEC	10.3146	2.56958	0.812185	3.16379	0.00155729	0.00953588	up
1	LOC_Os02g56370.1	RLK-Pelle_WAK	17.5956	4.1893	0.885747	4.72967	2.25e-06	3.01e-05	up
1	LOC_Os03g12470.1	RLK-Pelle_WAK_LRK10L-1	54.4664	1.25455	0.22487	5.57904	2.42e-08	4.83e-07	up
1	LOC_Os03g30890.2	RLK-Pelle_SD-2b	18.8626	4.51807	1.15327	3.91761	8.94e-05	0.000797306	up
1	LOC_Os03g35600.1	RLK-Pelle_DLSV	31.0723	1.2935	0.336372	3.84545	0.000120332	0.00103905	up
1	LOC_Os03g49620.3	RLK-Pelle_LRR-II	49.972	22.7334	5.23041	4.34638	1.38e-05	0.000153892	up
1	LOC_Os03g56180.1	RLK-Pelle_L-LEC	8.02686	1.66768	0.627041	2.6596	0.00782325	0.0360509	up
1	LOC_Os04g03830.1	RLK-Pelle_WAK	19.4974	1.76287	0.452386	3.89682	9.75e-05	0.000861308	up
1	LOC_Os04g12080.1	RLK-Pelle_DLSV	30.6894	-1.12274	0.360903	-3.11093	0.00186499	0.0110822	down
1	LOC_Os04g12600.1	RLK-Pelle_SD-2b	27.943	2.52329	0.436464	5.78121	7.42e-09	1.65e-07	up
1	LOC_Os04g15660.1	RLK-Pelle_LRR-XII-1	22.293	2.10773	0.433742	4.85942	1.18e-06	1.68e-05	up
1	LOC_Os04g22120.1	RLK-Pelle_L-LEC	19.4551	2.56843	0.517543	4.96273	6.95e-07	1.04e-05	up
1	LOC_Os04g24220.3	RLK-Pelle_WAK	190.117	2.57111	0.337837	7.6105	2.73e-14	1.45e-12	up
1	LOC_Os04g28780.1	RLK-Pelle_SD-2b	15.7894	3.47322	0.693214	5.01031	5.43e-07	8.28e-06	up
1	LOC_Os04g29580.1	RLK-Pelle_WAK	50.9149	3.47864	0.42281	8.22742	1.91e-16	1.36e-14	up
1	LOC_Os04g29680.1	RLK-Pelle_WAK	64.4171	3.91061	0.44149	8.85776	8.16e-19	7.63e-17	up
1	LOC_Os04g29770.1	RLK-Pelle_WAK	213.602	2.0324	0.278591	7.29526	2.98e-13	1.37e-11	up
1	LOC_Os04g29960.1	RLK-Pelle_WAK	26.1743	1.41576	0.367821	3.84905	0.000118575	0.00102563	up
1	LOC_Os04g30010.1	RLK-Pelle_WAK	20.835	2.0381	0.4244	4.80231	1.57e-06	2.17e-05	up
1	LOC_Os04g30030.1	RLK-Pelle_DLSV	74.9696	1.70533	0.380708	4.47936	7.49e-06	8.88e-05	up
1	LOC_Os04g30060.1	RLK-Pelle_WAK	5.21623	2.54307	0.889112	2.86023	0.00423333	0.0217953	up
1	LOC_Os04g30160.1	RLK-Pelle_WAK	45.9944	3.84548	0.477784	8.04858	8.38e-16	5.42e-14	up
1	LOC_Os04g30240.1	RLK-Pelle_WAK	425.814	3.18684	0.324961	9.80683	1.05e-22	1.64e-20	up
1	LOC_Os04g30330.1	RLK-Pelle_WAK	29.6936	3.43131	0.669148	5.12788	2.93e-07	4.71e-06	up
1	LOC_Os04g34270.1	RLK-Pelle_SD-2b	377.208	1.13902	0.105042	10.8435	2.14e-27	5.02e-25	up
1	LOC_Os04g44910.1	RLK-Pelle_L-LEC	87.3523	1.02149	0.230885	4.42424	9.68e-06	0.000111499	up
1	LOC_Os04g51030.1	RLK-Pelle_WAK	86.1318	1.48111	0.202359	7.31923	2.49e-13	1.16e-11	up
1	LOC_Os04g51040.1	RLK-Pelle_WAK	63.2031	-1.25965	0.223172	-5.64431	1.66e-08	3.44e-07	down
1	LOC_Os04g52614.1	RLK-Pelle_DLSV	112.191	1.13622	0.151914	7.47933	7.47e-14	3.75e-12	up
1	LOC_Os04g52640.1	RLK-Pelle_DLSV	316.479	1.82945	0.326627	5.60102	2.13e-08	4.33e-07	up
1	LOC_Os04g52640.2	RLK-Pelle_DLSV	310.416	1.04479	0.232912	4.48578	7.26e-06	8.65e-05	up
1	LOC_Os04g52840.1	RLK-Pelle_DLSV	170.575	1.09411	0.16259	6.72927	1.71e-11	6.04e-10	up
1	LOC_Os04g54080.1	RLK-Pelle_DLSV	9.18411	2.14422	0.725551	2.95529	0.00312372	0.0170936	up
1	LOC_Os04g54110.1	RLK-Pelle_DLSV	14.1459	-1.84014	0.468797	-3.92524	8.66e-05	0.000776228	down
1	LOC_Os05g03620.1	RLK-Pelle_CR4L	16.3459	1.46533	0.497202	2.94716	0.00320708	0.0174618	up
1	LOC_Os05g06990.1	RLK-Pelle_CrRLK1L-1	37.6237	1.10992	0.322511	3.44149	0.000578527	0.00408591	up
1	LOC_Os05g07420.1	RLK-Pelle_SD-2b	80.6926	2.90321	0.324639	8.94287	3.79e-19	3.72e-17	up
1	LOC_Os05g16930.1	RLK-Pelle_DLSV	31.2434	2.08716	0.3481	5.99586	2.02e-09	5.03e-08	up
1	LOC_Os05g25370.1	RLK-Pelle_CrRLK1L-1	148.421	-1.38315	0.180248	-7.67363	1.67e-14	9.17e-13	down
1	LOC_Os05g25390.1	RLK-Pelle_WAK_LRK10L-1	19.8528	1.00486	0.327609	3.06726	0.00216028	0.0124853	up
1	LOC_Os05g25450.2	RLK-Pelle_CrRLK1L-1	33.6786	-1.98169	0.644237	-3.07602	0.00209781	0.0121881	down
1	LOC_Os05g33080.1	RLK-Pelle_Extensin	36.6646	1.77833	0.268978	6.61142	3.81e-11	1.28e-09	up
1	LOC_Os05g40270.3	RLK-Pelle_LRR-VIII-1	398.742	1.58156	0.247041	6.402	1.53e-10	4.65e-09	up
1	LOC_Os05g40270.7	RLK-Pelle_LRR-VIII-1	275.272	1.14264	0.384168	2.97431	0.0029365	0.0162174	up
1	LOC_Os05g40270.9	RLK-Pelle_LRR-VIII-1	311.546	1.01339	0.204082	4.96561	6.85e-07	1.02e-05	up
1	LOC_Os05g40770.1	RLK-Pelle_LRR-VIII-1	129.533	1.58539	0.143208	11.0706	1.74e-28	4.37e-26	up
1	LOC_Os05g47750.1	RLK-Pelle_LRK10L-2	19.8481	1.99503	0.546039	3.65363	0.000258559	0.00203156	up
1	LOC_Os06g05070.1	RLK-Pelle_SD-2b	24.7776	1.23332	0.347254	3.55163	0.000382848	0.00286606	up
1	LOC_Os06g06920.1	RLK-Pelle_SD-2b	12.4031	-1.37038	0.506584	-2.70513	0.00682773	0.0323059	down
1	LOC_Os06g10790.1	RLK-Pelle_L-LEC	7.3806	2.08901	0.724192	2.88461	0.00391905	0.0204865	up
1	LOC_Os06g18000.1	RLK-Pelle_LRR-XI-2	265.958	1.33187	0.192961	6.90225	5.12e-12	1.99e-10	up
1	LOC_Os06g38670.1	RLK-Pelle_LRR-XII-1	6.08748	2.99241	1.01387	2.95148	0.00316259	0.0172709	up
1	LOC_Os06g38780.1	RLK-Pelle_LRR-XII-1	28.5249	1.11819	0.353082	3.16695	0.00154046	0.00944665	up
1	LOC_Os06g41980.1	RLK-Pelle_LysM	6.79993	3.66829	0.960958	3.81733	0.000134903	0.00114691	up
1	LOC_Os06g47470.1	RLK-Pelle_DLSV	19.6998	1.99239	0.462529	4.3076	1.65e-05	0.000180687	up
1	LOC_Os06g47530.1	RLK-Pelle_DLSV	77.9249	1.06517	0.26679	3.99256	6.54e-05	0.000608057	up
1	LOC_Os07g03900.1	RLK-Pelle_L-LEC	15.3205	2.1767	0.66891	3.2541	0.00113754	0.00727545	up
1	LOC_Os07g03950.1	RLK-Pelle_L-LEC	11.4958	1.68504	0.546323	3.08433	0.00204014	0.0119202	up
1	LOC_Os07g03970.1	RLK-Pelle_L-LEC	6.1623	3.177	0.843991	3.76426	0.000167043	0.00138562	up
1	LOC_Os07g31190.1	RLK-Pelle_WAK	23.7078	2.69172	0.569351	4.72771	2.27e-06	3.04e-05	up
1	LOC_Os07g35310.1	RLK-Pelle_DLSV	73.0026	2.80001	0.346067	8.09094	5.92e-16	3.89e-14	up
1	LOC_Os07g35330.1	RLK-Pelle_DLSV	24.6401	2.02101	0.483429	4.18057	2.91e-05	0.000297374	up
1	LOC_Os07g35370.1	RLK-Pelle_DLSV	41.2858	2.14156	0.305976	6.99912	2.58e-12	1.04e-10	up
1	LOC_Os07g35380.1	RLK-Pelle_DLSV	4.4936	2.59135	0.879321	2.94699	0.00320885	0.0174682	up
1	LOC_Os07g35390.1	RLK-Pelle_DLSV	15.5916	1.94277	0.45607	4.25981	2.05e-05	0.000218618	up
1	LOC_Os07g35750.1	RLK-Pelle_DLSV	34.0875	2.0466	0.324822	6.3007	2.96e-10	8.64e-09	up
1	LOC_Os07g35790.1	RLK-Pelle_DLSV	82.0936	1.49658	0.182561	8.19772	2.45e-16	1.72e-14	up
1	LOC_Os07g35810.1	RLK-Pelle_DLSV	109.782	2.72863	0.254764	10.7104	9.1e-27	1.99e-24	up
1	LOC_Os07g38250.1	RLK-Pelle_L-LEC	2.3625	4.65195	1.6348	2.84557	0.00443316	0.0226799	up
1	LOC_Os07g43570.1	RLK-Pelle_DLSV	317.543	-1.42563	0.214376	-6.65013	2.93e-11	1e-09	down
1	LOC_Os08g07890.1	RLK-Pelle_LRR-II	86.5662	1.46555	0.26395	5.55235	2.82e-08	5.55e-07	up
1	LOC_Os08g10150.1	RLK-Pelle_DLSV	34.0587	1.34943	0.457779	2.94777	0.0032008	0.0174309	up
1	LOC_Os08g10290.1	RLK-Pelle_DLSV	79.7632	2.81311	0.198985	14.1373	2.24e-45	2.98e-42	up
1	LOC_Os08g10300.1	RLK-Pelle_DLSV	182.608	2.54567	0.353552	7.20025	6.01e-13	2.66e-11	up
1	LOC_Os08g10310.1	RLK-Pelle_DLSV	622.741	3.37254	0.382762	8.81105	1.24e-18	1.13e-16	up
1	LOC_Os08g10320.1	RLK-Pelle_DLSV	803.109	1.49753	0.235594	6.35641	2.07e-10	6.19e-09	up
1	LOC_Os08g14950.1	RLK-Pelle_LRR-XII-1	11.1769	1.93097	0.763502	2.5291	0.0114355	0.0491307	up
1	LOC_Os08g24310.1	RLK-Pelle_LRR-XII-1	26.8697	1.34454	0.421377	3.19082	0.00141871	0.00879934	up
1	LOC_Os08g29040.1	RLK-Pelle_WAK	3.6696	3.79183	1.41735	2.67529	0.00746639	0.0347173	up
1	LOC_Os08g39240.1	RLK-Pelle_WAK	29.2071	3.39271	0.634587	5.34633	8.98e-08	1.6e-06	up
1	LOC_Os09g09510.1	RLK-Pelle_L-LEC	14.341	1.93958	0.488532	3.97022	7.18e-05	0.000659383	up
1	LOC_Os09g12240.1	RLK-Pelle_LRR-Xb-1	16.373	-1.64665	0.486083	-3.38759	0.00070509	0.00483088	down
1	LOC_Os09g16950.1	RLK-Pelle_L-LEC	162.219	2.53567	0.267009	9.49659	2.17e-21	2.96e-19	up
1	LOC_Os09g18159.1	RLK-Pelle_LRR-I-1	25.5553	2.07062	0.336328	6.15653	7.44e-10	2.02e-08	up
1	LOC_Os09g18230.1	RLK-Pelle_LRR-I-1	222.488	2.19514	0.210907	10.4081	2.28e-25	4.57e-23	up
1	LOC_Os09g18260.1	RLK-Pelle_LRR-I-1	14.0291	5.15832	0.963051	5.35622	8.5e-08	1.52e-06	up
1	LOC_Os09g18360.1	RLK-Pelle_LRR-I-1	125.797	1.62054	0.215184	7.53093	5.04e-14	2.58e-12	up
1	LOC_Os09g19229.1	RLK-Pelle_LRR-I-1	524.133	2.5808	0.316468	8.15499	3.49e-16	2.38e-14	up
1	LOC_Os09g28180.1	RLK-Pelle_SD-2b	27.3541	1.07515	0.393301	2.73367	0.00626336	0.0301461	up
1	LOC_Os09g29540.1	RLK-Pelle_WAK	205.449	1.25755	0.300484	4.18509	2.85e-05	0.000291823	up
1	LOC_Os09g29560.1	RLK-Pelle_WAK	36.3899	1.9619	0.54215	3.61874	0.000296041	0.00227905	up
1	LOC_Os09g29584.1	RLK-Pelle_WAK	3.90756	4.97399	1.49877	3.31871	0.000904338	0.00596473	up
1	LOC_Os09g37880.1	RLK-Pelle_DLSV	4.98699	4.95384	1.31652	3.76282	0.000168007	0.00139283	up
1	LOC_Os09g38840.1	RLK-Pelle_WAK	7.92755	5.58213	1.27369	4.38263	1.17e-05	0.000132632	up
1	LOC_Os09g38910.1	RLK-Pelle_WAK	16.0045	1.06443	0.41746	2.54978	0.010779	0.046804	up
1	LOC_Os10g07548.1	RLK-Pelle_WAK	8.73576	4.61784	0.971502	4.7533	2e-06	2.72e-05	up
1	LOC_Os10g10130.2	RLK-Pelle_WAK	739.448	1.3808	0.26564	5.19801	2.01e-07	3.34e-06	up
1	LOC_Os10g10130.5	RLK-Pelle_WAK	256.913	1.77674	0.292363	6.07718	1.22e-09	3.18e-08	up
1	LOC_Os10g22860.1	RLK-Pelle_LRR-XII-1	102.798	-1.38258	0.199276	-6.93803	3.98e-12	1.56e-10	down
1	LOC_Os11g06780.1	RLK-Pelle_LRR-Xb-1	21.1914	1.63547	0.382813	4.27224	1.94e-05	0.000208065	up
1	LOC_Os11g07200.1	RLK-Pelle_LRR-XII-1	120.954	1.47648	0.244853	6.03007	1.64e-09	4.16e-08	up
1	LOC_Os11g11780.1	RLK-Pelle_DLSV	39.4982	3.71232	0.515561	7.20054	6e-13	2.66e-11	up
1	LOC_Os11g17440.1	RLK-Pelle_DLSV	17.2294	3.10257	0.490536	6.32486	2.53e-10	7.46e-09	up
1	LOC_Os11g20360.2	RLK-Pelle_LRR-VI-1	27.7654	1.66867	0.479518	3.4799	0.000501601	0.00360776	up
1	LOC_Os11g29790.1	RLK-Pelle_LRR-XII-1	11.0248	-1.50009	0.518469	-2.89331	0.0038121	0.0200705	down
1	LOC_Os11g34610.1	RLK-Pelle_DLSV	4.02287	2.91716	1.04708	2.78599	0.0053364	0.0264574	up
1	LOC_Os11g36150.1	RLK-Pelle_LRR-XII-1	87.4545	1.29579	0.17179	7.54289	4.6e-14	2.37e-12	up
1	LOC_Os11g36160.1	RLK-Pelle_LRR-XII-1	133.984	1.216	0.13399	9.07532	1.13e-19	1.2e-17	up
1	LOC_Os11g39450.1	RLK-Pelle_DLSV	44.9829	2.55176	0.373869	6.82527	8.78e-12	3.29e-10	up
1	LOC_Os11g40810.1	RLK-Pelle_LRR-XII-1	40.1985	-1.9231	0.327905	-5.86481	4.5e-09	1.04e-07	down
1	LOC_Os11g40890.1	RLK-Pelle_LRR-XII-1	14.9973	3.63983	0.74498	4.8858	1.03e-06	1.49e-05	up
1	LOC_Os11g40970.1	RLK-Pelle_LRR-XII-1	97.1108	1.727	0.330293	5.22869	1.71e-07	2.87e-06	up
1	LOC_Os11g44430.1	RLK-Pelle_CR4L	14.7702	1.6155	0.55536	2.90893	0.0036267	0.0192988	up
1	LOC_Os11g44560.1	RLK-Pelle_CR4L	20.6827	1.24435	0.406506	3.06108	0.00220538	0.012713	up
1	LOC_Os11g45540.1	RLK-Pelle_DLSV	37.6788	1.6655	0.36269	4.59208	4.39e-06	5.48e-05	up
1	LOC_Os11g46970.1	RLK-Pelle_LRR-XII-1	5.20211	3.46401	1.13934	3.04038	0.00236282	0.0134518	up
1	LOC_Os11g47210.1	RLK-Pelle_LRR-XII-1	14.4097	-1.16536	0.435977	-2.67298	0.00751805	0.0348856	down
1	LOC_Os12g01510.4	RLK-Pelle_LRR-VI-2	63.2036	1.5556	0.44745	3.47658	0.000507846	0.00364642	up
1	LOC_Os12g10740.1	RLK-Pelle_LRR-VIII-1	1872.95	1.08232	0.126079	8.58447	9.13e-18	7.35e-16	up
1	LOC_Os12g34320.2	RLK-Pelle_SD-2b	6.9509	5.13908	1.92355	2.67167	0.00754756	0.0350004	up
1	LOC_Os12g41710.1	RLK-Pelle_DLSV	144.35	1.55016	0.242076	6.4036	1.52e-10	4.61e-09	up
1	LOC_Os12g41710.3	RLK-Pelle_DLSV	83.957	1.40243	0.349822	4.00898	6.1e-05	0.000571635	up
1	LOC_Os12g41710.4	RLK-Pelle_DLSV	91.3999	2.20597	0.542671	4.06501	4.8e-05	0.000461583	up
1	LOC_Os12g42070.1	RLK-Pelle_WAK	149.817	1.04574	0.12569	8.32004	8.79e-17	6.38e-15	up
2	LOC_Os01g02360.1	RLK-Pelle_LRK10L-2	6.46477	2.30765	0.731144	3.15621	0.00159832	0.0112714	up
2	LOC_Os01g02400.2	RLK-Pelle_LRK10L-2	67.8727	1.06697	0.327177	3.26115	0.00110962	0.00825475	up
2	LOC_Os01g02550.1	RLK-Pelle_LRK10L-2	15.9403	1.28279	0.433065	2.96213	0.00305518	0.0191293	up
2	LOC_Os01g02560.1	RLK-Pelle_LRK10L-2	26.7252	1.43094	0.487234	2.93687	0.00331543	0.0204763	up
2	LOC_Os01g02780.1	RLK-Pelle_LRK10L-2	70.0376	1.35279	0.231826	5.83535	5.37e-09	1.62e-07	up
2	LOC_Os01g02790.1	RLK-Pelle_LRK10L-2	18.286	2.86523	0.422236	6.78585	1.15e-11	5.56e-10	up
2	LOC_Os01g02800.1	RLK-Pelle_LRK10L-2	22.1812	1.24195	0.357816	3.47092	0.000518677	0.00436259	up
2	LOC_Os01g02830.1	RLK-Pelle_LRK10L-2	88.398	1.0625	0.208927	5.08552	3.67e-07	7.26e-06	up
2	LOC_Os01g03690.1	RLK-Pelle_DLSV	39.6103	1.60634	0.229013	7.01417	2.31e-12	1.26e-10	up
2	LOC_Os01g04460.1	RLK-Pelle_LRK10L-2	13.1845	1.67572	0.424443	3.94804	7.88e-05	0.000850046	up
2	LOC_Os01g04480.1	RLK-Pelle_LRK10L-2	11.5039	2.01624	0.505348	3.9898	6.61e-05	0.000729377	up
2	LOC_Os01g04550.1	RLK-Pelle_LRK10L-2	46.7148	2.61648	0.375237	6.97289	3.11e-12	1.66e-10	up
2	LOC_Os01g05870.1	RLK-Pelle_LRR-XII-1	11.9745	1.57938	0.469095	3.36687	0.000760269	0.00604599	up
2	LOC_Os01g26174.1	RLK-Pelle_WAK	5.81084	2.42096	0.693992	3.48846	0.000485814	0.00412502	up
2	LOC_Os01g26280.1	RLK-Pelle_WAK	148.424	1.20274	0.230499	5.21798	1.81e-07	3.8e-06	up
2	LOC_Os01g26300.1	RLK-Pelle_WAK	15.1101	3.91199	0.728912	5.36689	8.01e-08	1.8e-06	up
2	LOC_Os01g26390.1	RLK-Pelle_DLSV	12.8467	1.61286	0.416822	3.86943	0.000109091	0.00113123	up
2	LOC_Os01g33110.1	RLK-Pelle_LRR-XI-1	25.289	1.16422	0.29734	3.91545	9.02e-05	0.000959746	up
2	LOC_Os01g42294.1	RLK-Pelle_LRR-III	21.4701	1.30465	0.468357	2.78558	0.00534325	0.0301953	up
2	LOC_Os01g46030.1	RLK-Pelle_SD-2b	11.6763	1.52753	0.471363	3.24068	0.00119246	0.0087593	up
2	LOC_Os01g47820.1	RLK-Pelle_SD-2b	29.5591	1.00616	0.359277	2.80051	0.00510217	0.0291033	up
2	LOC_Os01g47900.1	RLK-Pelle_SD-2b	241.701	1.78435	0.133651	13.3508	1.17e-40	2.09e-37	up
2	LOC_Os01g48000.1	RLK-Pelle_SD-2b	8.34771	2.93959	0.751726	3.91045	9.21e-05	0.000976166	up
2	LOC_Os01g49580.1	RLK-Pelle_LRK10L-2	7.57877	2.4572	0.782838	3.13883	0.00169621	0.0118103	up
2	LOC_Os01g53920.1	RLK-Pelle_LRR-XI-1	27.5212	2.18624	0.482728	4.52893	5.93e-06	8.8e-05	up
2	LOC_Os01g57540.1	RLK-Pelle_DLSV	25.2738	2.85033	0.46858	6.08291	1.18e-09	3.95e-08	up
2	LOC_Os01g65010.1	RLK-Pelle_SD-2b	28.4663	-1.77054	0.309386	-5.72276	1.05e-08	2.95e-07	down
2	LOC_Os01g68870.1	RLK-Pelle_LRR-Xb-1	33.1789	3.24273	1.25273	2.58853	0.0096387	0.0488497	up
2	LOC_Os02g02120.1	RLK-Pelle_WAK	241.001	2.36582	0.287235	8.23654	1.77e-16	1.9e-14	up
2	LOC_Os02g05970.1	RLK-Pelle_LRR-Xb-1	5.89693	2.60907	0.751177	3.4733	0.000514094	0.00432787	up
2	LOC_Os02g13430.1	RLK-Pelle_LRR-XI-1	42.2112	1.24932	0.386433	3.23296	0.00122514	0.00896255	up
2	LOC_Os02g13460.1	RLK-Pelle_LRR-XI-1	8.99128	1.95765	0.593415	3.29896	0.000970444	0.00738265	up
2	LOC_Os02g40180.1	RLK-Pelle_LRR-XII-1	26.5856	1.42375	0.362788	3.92446	8.69e-05	0.000927953	up
2	LOC_Os02g41500.1	RLK-Pelle_WAK	4.87749	-1.7284	0.668746	-2.58454	0.00975096	0.0493311	down
2	LOC_Os02g42150.1	RLK-Pelle_WAK	63.5135	2.26094	0.302227	7.48092	7.38e-14	5.11e-12	up
2	LOC_Os02g42160.1	RLK-Pelle_WAK	124.401	1.56938	0.226683	6.92326	4.41e-12	2.28e-10	up
2	LOC_Os02g42190.1	RLK-Pelle_WAK	108.813	2.64527	0.318089	8.31615	9.09e-17	1.02e-14	up
2	LOC_Os02g45750.1	RLK-Pelle_LysM	82.9383	1.22648	0.204287	6.00369	1.93e-09	6.31e-08	up
2	LOC_Os02g48210.1	RLK-Pelle_L-LEC	10.3146	2.37086	0.669148	3.54311	0.000395441	0.00346256	up
2	LOC_Os02g56370.1	RLK-Pelle_WAK	17.5956	4.13792	0.812319	5.09395	3.51e-07	6.97e-06	up
2	LOC_Os04g03210.1	RLK-Pelle_LRR-XII-1	6.5958	3.41657	1.26662	2.6974	0.00698842	0.0376966	up
2	LOC_Os04g03830.1	RLK-Pelle_WAK	19.4974	1.31574	0.401432	3.27762	0.00104687	0.0078684	up
2	LOC_Os04g12080.1	RLK-Pelle_DLSV	30.6894	-1.00632	0.286336	-3.51447	0.000440639	0.00379899	down
2	LOC_Os04g12600.1	RLK-Pelle_SD-2b	27.943	3.01252	0.400848	7.51537	5.68e-14	4.02e-12	up
2	LOC_Os04g15650.1	RLK-Pelle_LRR-XII-1	39.4796	1.18878	0.287916	4.12892	3.64e-05	0.000431992	up
2	LOC_Os04g15660.1	RLK-Pelle_LRR-XII-1	22.293	2.56022	0.394811	6.48467	8.89e-11	3.71e-09	up
2	LOC_Os04g22120.1	RLK-Pelle_L-LEC	19.4551	3.37769	0.53247	6.34344	2.25e-10	8.69e-09	up
2	LOC_Os04g24220.1	RLK-Pelle_WAK	250.837	2.14682	0.787054	2.72766	0.00637849	0.0349673	up
2	LOC_Os04g24220.3	RLK-Pelle_WAK	190.117	1.76272	0.329215	5.35431	8.59e-08	1.92e-06	up
2	LOC_Os04g24510.1	RLK-Pelle_WAK	73.7832	-1.07829	0.251645	-4.28496	1.83e-05	0.000237186	down
2	LOC_Os04g28780.1	RLK-Pelle_SD-2b	15.7894	4.0868	0.738532	5.53368	3.14e-08	7.8e-07	up
2	LOC_Os04g29580.1	RLK-Pelle_WAK	50.9149	3.57761	0.416195	8.59599	8.25e-18	1.08e-15	up
2	LOC_Os04g29680.1	RLK-Pelle_WAK	64.4171	5.16901	0.465482	11.1046	1.19e-28	6.31e-26	up
2	LOC_Os04g29770.1	RLK-Pelle_WAK	213.602	2.61241	0.27266	9.58118	9.59e-22	2.09e-19	up
2	LOC_Os04g29960.1	RLK-Pelle_WAK	26.1743	1.3367	0.339832	3.93342	8.37e-05	0.000897386	up
2	LOC_Os04g30010.1	RLK-Pelle_WAK	20.835	2.28964	0.391608	5.84675	5.01e-09	1.52e-07	up
2	LOC_Os04g30030.1	RLK-Pelle_DLSV	74.9696	2.05704	0.371814	5.53245	3.16e-08	7.84e-07	up
2	LOC_Os04g30060.1	RLK-Pelle_WAK	5.21623	2.98319	0.938504	3.17866	0.00147957	0.0105248	up
2	LOC_Os04g30160.1	RLK-Pelle_WAK	45.9944	2.65814	0.364227	7.29803	2.92e-13	1.84e-11	up
2	LOC_Os04g30240.1	RLK-Pelle_WAK	425.814	3.58767	0.326804	10.9781	4.87e-28	2.4e-25	up
2	LOC_Os04g30330.1	RLK-Pelle_WAK	29.6936	4.07941	0.680298	5.9965	2.02e-09	6.58e-08	up
2	LOC_Os04g34270.1	RLK-Pelle_SD-2b	377.208	1.27696	0.108387	11.7815	4.86e-32	3.47e-29	up
2	LOC_Os04g38910.1	RLK-Pelle_LRR-III	7.04104	2.05905	0.693658	2.96839	0.00299364	0.0188224	up
2	LOC_Os04g51030.1	RLK-Pelle_WAK	86.1318	1.15408	0.195169	5.91323	3.35e-09	1.05e-07	up
2	LOC_Os04g52614.1	RLK-Pelle_DLSV	112.191	1.20792	0.156097	7.73826	1.01e-14	7.94e-13	up
2	LOC_Os04g52640.1	RLK-Pelle_DLSV	316.479	1.87467	0.326533	5.74113	9.4e-09	2.68e-07	up
2	LOC_Os04g52640.2	RLK-Pelle_DLSV	310.416	1.73952	0.231091	7.5274	5.18e-14	3.7e-12	up
2	LOC_Os04g52780.1	RLK-Pelle_LRR-XII-1	7.14426	1.64127	0.626913	2.61801	0.00884441	0.0455476	up
2	LOC_Os05g07300.1	RLK-Pelle_SD-2b	28.3332	4.28273	1.06932	4.00511	6.2e-05	0.00068983	up
2	LOC_Os05g07420.1	RLK-Pelle_SD-2b	80.6926	2.82902	0.335304	8.43719	3.25e-17	3.92e-15	up
2	LOC_Os05g07450.1	RLK-Pelle_SD-2b	3.20752	3.71294	1.26154	2.94318	0.00324863	0.020129	up
2	LOC_Os05g16740.1	RLK-Pelle_DLSV	374.09	1.22762	0.145567	8.43334	3.36e-17	4.02e-15	up
2	LOC_Os05g33080.1	RLK-Pelle_Extensin	36.6646	3.09165	0.328683	9.40618	5.15e-21	1.01e-18	up
2	LOC_Os05g40270.3	RLK-Pelle_LRR-VIII-1	398.742	1.23022	0.243085	5.06085	4.17e-07	8.21e-06	up
2	LOC_Os05g40770.1	RLK-Pelle_LRR-VIII-1	129.533	1.19538	0.154192	7.75257	9e-15	7.19e-13	up
2	LOC_Os05g47750.1	RLK-Pelle_LRK10L-2	19.8481	1.92315	0.521119	3.69042	0.000223885	0.00212153	up
2	LOC_Os05g47770.1	RLK-Pelle_WAK_LRK10L-1	11.6334	1.78677	0.606164	2.94767	0.00320179	0.0198905	up
2	LOC_Os06g10790.1	RLK-Pelle_L-LEC	7.3806	5.88428	1.29118	4.55729	5.18e-06	7.81e-05	up
2	LOC_Os06g16070.1	RLK-Pelle_LRR-XII-1	4.78498	1.69826	0.61155	2.77698	0.00548668	0.030896	up
2	LOC_Os06g18000.1	RLK-Pelle_LRR-XI-2	265.958	1.46091	0.189423	7.71243	1.23e-14	9.56e-13	up
2	LOC_Os06g38340.1	RLK-Pelle_LRR-XII-1	167.218	1.10264	0.420276	2.62362	0.0087002	0.0449052	up
2	LOC_Os06g38780.1	RLK-Pelle_LRR-XII-1	28.5249	1.64545	0.344578	4.77527	1.79e-06	3.04e-05	up
2	LOC_Os06g41980.1	RLK-Pelle_LysM	6.79993	3.05529	0.719265	4.2478	2.16e-05	0.000275163	up
2	LOC_Os06g47470.1	RLK-Pelle_DLSV	19.6998	1.83207	0.419626	4.36596	1.27e-05	0.000171815	up
2	LOC_Os06g47530.1	RLK-Pelle_DLSV	77.9249	1.21671	0.256175	4.74953	2.04e-06	3.41e-05	up
2	LOC_Os07g03900.1	RLK-Pelle_L-LEC	15.3205	2.13648	0.551847	3.8715	0.000108166	0.00112327	up
2	LOC_Os07g03950.1	RLK-Pelle_L-LEC	11.4958	1.18821	0.429785	2.76467	0.00569802	0.0318601	up
2	LOC_Os07g03970.1	RLK-Pelle_L-LEC	6.1623	2.77407	0.855139	3.244	0.00117863	0.00868005	up
2	LOC_Os07g14820.1	RLK-Pelle_LRR-XII-1	6.73922	7.09703	1.3469	5.26918	1.37e-07	2.94e-06	up
2	LOC_Os07g31190.1	RLK-Pelle_WAK	23.7078	2.99166	0.56404	5.30398	1.13e-07	2.46e-06	up
2	LOC_Os07g31250.1	RLK-Pelle_WAK	14.3356	1.39598	0.391437	3.5663	0.00036206	0.0032066	up
2	LOC_Os07g35310.1	RLK-Pelle_DLSV	73.0026	2.93967	0.418954	7.01667	2.27e-12	1.25e-10	up
2	LOC_Os07g35330.1	RLK-Pelle_DLSV	24.6401	1.80412	0.580396	3.10843	0.00188085	0.0128948	up
2	LOC_Os07g35370.1	RLK-Pelle_DLSV	41.2858	2.79069	0.360144	7.7488	9.28e-15	7.39e-13	up
2	LOC_Os07g35390.1	RLK-Pelle_DLSV	15.5916	2.17203	0.51415	4.2245	2.39e-05	0.00030124	up
2	LOC_Os07g35730.2	RLK-Pelle_DLSV	19.6048	1.81071	0.520841	3.47651	0.000507994	0.00428282	up
2	LOC_Os07g35750.1	RLK-Pelle_DLSV	34.0875	1.91363	0.411203	4.65373	3.26e-06	5.18e-05	up
2	LOC_Os07g35790.1	RLK-Pelle_DLSV	82.0936	1.46792	0.195668	7.50211	6.28e-14	4.41e-12	up
2	LOC_Os07g35810.1	RLK-Pelle_DLSV	109.782	2.63653	0.278296	9.47386	2.7e-21	5.59e-19	up
2	LOC_Os07g43570.1	RLK-Pelle_DLSV	317.543	-1.28617	0.203166	-6.33064	2.44e-10	9.32e-09	down
2	LOC_Os08g03002.1	RLK-Pelle_L-LEC	12.0763	1.95716	0.534271	3.66323	0.000249055	0.00232916	up
2	LOC_Os08g03240.1	RLK-Pelle_L-LEC	3.89706	4.22538	1.28342	3.29229	0.000993745	0.00753186	up
2	LOC_Os08g07890.1	RLK-Pelle_LRR-II	86.5662	2.16744	0.249954	8.67134	4.27e-18	5.79e-16	up
2	LOC_Os08g10150.1	RLK-Pelle_DLSV	34.0587	2.02387	0.403555	5.01509	5.3e-07	1.01e-05	up
2	LOC_Os08g10290.1	RLK-Pelle_DLSV	79.7632	3.02413	0.252135	11.9941	3.82e-33	3.12e-30	up
2	LOC_Os08g10300.1	RLK-Pelle_DLSV	182.608	1.41129	0.351268	4.0177	5.88e-05	0.000657586	up
2	LOC_Os08g10310.1	RLK-Pelle_DLSV	622.741	4.02495	0.390263	10.3134	6.13e-25	2.01e-22	up
2	LOC_Os08g24310.1	RLK-Pelle_LRR-XII-1	26.8697	1.47804	0.390831	3.78177	0.000155715	0.00154628	up
2	LOC_Os08g29040.1	RLK-Pelle_WAK	3.6696	3.32191	1.11247	2.98608	0.00282579	0.0179716	up
2	LOC_Os08g39240.1	RLK-Pelle_WAK	29.2071	3.50563	0.671345	5.22179	1.77e-07	3.73e-06	up
2	LOC_Os09g09510.1	RLK-Pelle_L-LEC	14.341	1.47967	0.370655	3.99205	6.55e-05	0.000722787	up
2	LOC_Os09g16950.1	RLK-Pelle_L-LEC	162.219	2.68875	0.259002	10.3812	3.02e-25	1.05e-22	up
2	LOC_Os09g18159.1	RLK-Pelle_LRR-I-1	25.5553	3.17093	0.412393	7.6891	1.48e-14	1.14e-12	up
2	LOC_Os09g18230.1	RLK-Pelle_LRR-I-1	222.488	1.69241	0.200652	8.43456	3.32e-17	3.99e-15	up
2	LOC_Os09g18260.1	RLK-Pelle_LRR-I-1	14.0291	6.14886	1.27514	4.82209	1.42e-06	2.47e-05	up
2	LOC_Os09g18360.1	RLK-Pelle_LRR-I-1	125.797	1.99414	0.219372	9.09022	9.88e-20	1.67e-17	up
2	LOC_Os09g18594.1	RLK-Pelle_LRR-I-1	2738.83	1.00248	0.157242	6.37537	1.83e-10	7.16e-09	up
2	LOC_Os09g18594.2	RLK-Pelle_LRR-I-1	110.95	1.1986	0.216306	5.54123	3e-08	7.53e-07	up
2	LOC_Os09g19160.1	RLK-Pelle_LRR-I-1	94.3733	1.3678	0.185251	7.38349	1.54e-13	1.01e-11	up
2	LOC_Os09g19229.1	RLK-Pelle_LRR-I-1	524.133	3.22896	0.315969	10.2192	1.63e-24	5.11e-22	up
2	LOC_Os09g28180.1	RLK-Pelle_SD-2b	27.3541	1.19197	0.389973	3.05654	0.0022391	0.0149077	up
2	LOC_Os09g29520.1	RLK-Pelle_WAK	133.099	1.20906	0.215319	5.6152	1.96e-08	5.18e-07	up
2	LOC_Os09g29540.1	RLK-Pelle_WAK	205.449	2.31795	0.294386	7.87383	3.44e-15	2.94e-13	up
2	LOC_Os09g29560.1	RLK-Pelle_WAK	36.3899	2.41449	0.506469	4.7673	1.87e-06	3.15e-05	up
2	LOC_Os09g29584.1	RLK-Pelle_WAK	3.90756	4.5771	1.52757	2.99632	0.00273263	0.0175146	up
2	LOC_Os09g37880.1	RLK-Pelle_DLSV	4.98699	2.28424	0.778109	2.93563	0.00332871	0.0205271	up
2	LOC_Os09g38840.1	RLK-Pelle_WAK	7.92755	3.55901	0.86851	4.09783	4.17e-05	0.000486642	up
2	LOC_Os10g01100.1	RLK-Pelle_SD-2b	112.872	1.00962	0.179761	5.61645	1.95e-08	5.15e-07	up
2	LOC_Os10g05250.1	RLK-Pelle_WAK	150.011	1.15223	0.224817	5.1252	2.97e-07	6e-06	up
2	LOC_Os10g07548.1	RLK-Pelle_WAK	8.73576	6.67403	1.28199	5.20601	1.93e-07	4.03e-06	up
2	LOC_Os10g10130.2	RLK-Pelle_WAK	739.448	2.12403	0.266209	7.97879	1.48e-15	1.34e-13	up
2	LOC_Os10g10130.5	RLK-Pelle_WAK	256.913	2.39506	0.294675	8.1278	4.37e-16	4.39e-14	up
2	LOC_Os10g32990.1	RLK-Pelle_LRR-XI-1	19.1854	1.45106	0.510986	2.83972	0.00451533	0.0263554	up
2	LOC_Os11g06780.1	RLK-Pelle_LRR-Xb-1	21.1914	1.98046	0.389168	5.08895	3.6e-07	7.15e-06	up
2	LOC_Os11g07200.1	RLK-Pelle_LRR-XII-1	120.954	1.46658	0.24987	5.86938	4.37e-09	1.34e-07	up
2	LOC_Os11g07225.1	RLK-Pelle_LRR-XII-1	3.79051	3.15446	1.0472	3.01227	0.002593	0.0167946	up
2	LOC_Os11g07230.3	RLK-Pelle_LRR-XII-1	289.22	1.45543	0.367133	3.96431	7.36e-05	0.000801069	up
2	LOC_Os11g11780.1	RLK-Pelle_DLSV	39.4982	3.89931	0.514083	7.58499	3.33e-14	2.46e-12	up
2	LOC_Os11g17440.1	RLK-Pelle_DLSV	17.2294	1.96023	0.437778	4.47769	7.55e-06	0.000108511	up
2	LOC_Os11g28104.1	RLK-Pelle_DLSV	29.2209	1.05426	0.269503	3.91186	9.16e-05	0.000972303	up
2	LOC_Os11g34610.1	RLK-Pelle_DLSV	4.02287	2.79009	0.915235	3.0485	0.0022999	0.0152592	up
2	LOC_Os11g36090.1	RLK-Pelle_LRR-XII-1	31.2226	1.01734	0.284248	3.57905	0.000344842	0.0030722	up
2	LOC_Os11g36160.1	RLK-Pelle_LRR-XII-1	133.984	1.44448	0.14919	9.68216	3.59e-22	8.35e-20	up
2	LOC_Os11g39420.1	RLK-Pelle_DLSV	6.5724	6.36884	1.84433	3.45321	0.000553963	0.00461055	up
2	LOC_Os11g39450.1	RLK-Pelle_DLSV	44.9829	2.11267	0.289601	7.29512	2.98e-13	1.88e-11	up
2	LOC_Os11g40890.1	RLK-Pelle_LRR-XII-1	14.9973	3.26141	0.583303	5.59128	2.25e-08	5.87e-07	up
2	LOC_Os11g40970.1	RLK-Pelle_LRR-XII-1	97.1108	2.63879	0.339352	7.77596	7.49e-15	6.06e-13	up
2	LOC_Os11g44430.1	RLK-Pelle_CR4L	14.7702	1.59536	0.521515	3.05909	0.00222009	0.0147986	up
2	LOC_Os11g44560.1	RLK-Pelle_CR4L	20.6827	1.37538	0.33388	4.11938	3.8e-05	0.000448061	up
2	LOC_Os11g44860.1	RLK-Pelle_DLSV	13.3013	2.69351	0.495751	5.43318	5.54e-08	1.3e-06	up
2	LOC_Os11g46900.1	RLK-Pelle_WAK	49.607	1.35384	0.495507	2.73223	0.00629072	0.0345856	up
2	LOC_Os12g01510.4	RLK-Pelle_LRR-VI-2	63.2036	-2.20886	0.442308	-4.99394	5.92e-07	1.12e-05	down
2	LOC_Os12g10740.1	RLK-Pelle_LRR-VIII-1	1872.95	1.09828	0.126089	8.71035	3.03e-18	4.2e-16	up
2	LOC_Os12g41710.1	RLK-Pelle_DLSV	144.35	1.01965	0.249005	4.0949	4.22e-05	0.000492433	up
2	LOC_Os12g41710.2	RLK-Pelle_DLSV	38.5749	1.52988	0.543835	2.81313	0.00490625	0.0281826	up
2	LOC_Os12g41710.3	RLK-Pelle_DLSV	83.957	1.01359	0.3572	2.83759	0.0045455	0.0264882	up
2	LOC_Os12g41710.4	RLK-Pelle_DLSV	91.3999	1.5472	0.544497	2.84152	0.00448996	0.0262288	up
2	LOC_Os12g42070.1	RLK-Pelle_WAK	149.817	1.14015	0.13284	8.58288	9.25e-18	1.2e-15	up
3	LOC_Os01g02570.1	RLK-Pelle_LRK10L-2	85.413	-1.00182	0.24735	-4.0502	5.12e-05	0.000648455	down
3	LOC_Os01g02580.1	RLK-Pelle_LRK10L-2	91.7592	-1.32245	0.182853	-7.23228	4.75e-13	3.2e-11	down
3	LOC_Os01g02730.1	RLK-Pelle_LRK10L-2	28.6705	1.02965	0.340516	3.0238	0.00249624	0.0173654	up
3	LOC_Os01g06280.1	RLK-Pelle_CrRLK1L-1	27.6418	-1.43038	0.342655	-4.1744	2.99e-05	0.000403679	down
3	LOC_Os01g26300.1	RLK-Pelle_WAK	15.1101	2.00876	0.657727	3.05409	0.00225742	0.0160457	up
3	LOC_Os01g46030.1	RLK-Pelle_SD-2b	11.6763	1.46721	0.489789	2.9956	0.00273908	0.0186998	up
3	LOC_Os01g47900.1	RLK-Pelle_SD-2b	241.701	1.12059	0.129238	8.67075	4.29e-18	6.19e-16	up
3	LOC_Os01g57540.1	RLK-Pelle_DLSV	25.2738	1.20002	0.390975	3.0693	0.0021456	0.015384	up
3	LOC_Os01g65010.1	RLK-Pelle_SD-2b	28.4663	-2.05061	0.327791	-6.25584	3.95e-10	1.62e-08	down
3	LOC_Os02g06930.1	RLK-Pelle_DLSV	19.2379	2.56915	0.891674	2.88127	0.00396077	0.0252716	up
3	LOC_Os02g12420.1	RLK-Pelle_LRR-XII-1	21.9694	-1.00686	0.375474	-2.68158	0.00732751	0.0413012	down
3	LOC_Os02g41500.1	RLK-Pelle_WAK	4.87749	-2.35448	0.795188	-2.96091	0.00306729	0.0205473	down
3	LOC_Os04g24220.3	RLK-Pelle_WAK	190.117	1.25628	0.337939	3.71747	0.000201224	0.00208586	up
3	LOC_Os04g24510.1	RLK-Pelle_WAK	73.7832	-1.37516	0.187751	-7.32438	2.4e-13	1.69e-11	down
3	LOC_Os04g29580.1	RLK-Pelle_WAK	50.9149	1.93299	0.425926	4.53831	5.67e-06	9.34e-05	up
3	LOC_Os04g29680.1	RLK-Pelle_WAK	64.4171	1.83686	0.367933	4.99238	5.96e-07	1.23e-05	up
3	LOC_Os04g29770.1	RLK-Pelle_WAK	213.602	1.505	0.275449	5.46383	4.66e-08	1.24e-06	up
3	LOC_Os04g30010.1	RLK-Pelle_WAK	20.835	1.23873	0.453344	2.73242	0.00628717	0.0366868	up
3	LOC_Os04g30160.1	RLK-Pelle_WAK	45.9944	1.79342	0.392308	4.57146	4.84e-06	8.11e-05	up
3	LOC_Os04g30240.1	RLK-Pelle_WAK	425.814	1.96474	0.323013	6.08254	1.18e-09	4.4e-08	up
3	LOC_Os04g30330.1	RLK-Pelle_WAK	29.6936	1.78703	0.594965	3.00359	0.00266811	0.0183121	up
3	LOC_Os04g34270.1	RLK-Pelle_SD-2b	377.208	1.13447	0.11372	9.976	1.94e-23	5.43e-21	up
3	LOC_Os04g51040.1	RLK-Pelle_WAK	63.2031	-1.27863	0.204937	-6.23915	4.4e-10	1.79e-08	down
3	LOC_Os04g52640.1	RLK-Pelle_DLSV	316.479	1.56381	0.329503	4.74597	2.08e-06	3.81e-05	up
3	LOC_Os05g07420.1	RLK-Pelle_SD-2b	80.6926	1.22742	0.308116	3.98362	6.79e-05	0.000826151	up
3	LOC_Os05g33080.1	RLK-Pelle_Extensin	36.6646	3.61057	0.444247	8.12738	4.39e-16	4.94e-14	up
3	LOC_Os05g40770.1	RLK-Pelle_LRR-VIII-1	129.533	1.0686	0.153852	6.94566	3.77e-12	2.2e-10	up
3	LOC_Os06g29810.3	RLK-Pelle_SD-2b	22.8511	4.53574	1.48208	3.06039	0.00221048	0.01577	up
3	LOC_Os07g35004.1	RLK-Pelle_DLSV	27.5837	-1.19726	0.326183	-3.6705	0.000242074	0.00245855	down
3	LOC_Os07g35310.1	RLK-Pelle_DLSV	73.0026	1.5191	0.323036	4.70257	2.57e-06	4.59e-05	up
3	LOC_Os07g35370.1	RLK-Pelle_DLSV	41.2858	1.28571	0.348855	3.68552	0.000228234	0.00233813	up
3	LOC_Os07g35750.1	RLK-Pelle_DLSV	34.0875	2.36199	0.386859	6.10555	1.02e-09	3.85e-08	up
3	LOC_Os07g35790.1	RLK-Pelle_DLSV	82.0936	1.32624	0.180165	7.36123	1.82e-13	1.32e-11	up
3	LOC_Os07g35810.1	RLK-Pelle_DLSV	109.782	2.3088	0.266963	8.64838	5.22e-18	7.42e-16	up
3	LOC_Os07g36570.1	RLK-Pelle_DLSV	34.966	-1.02054	0.354627	-2.87777	0.00400494	0.0254934	down
3	LOC_Os07g43570.1	RLK-Pelle_DLSV	317.543	-1.22591	0.205203	-5.97415	2.31e-09	8.08e-08	down
3	LOC_Os08g10150.1	RLK-Pelle_DLSV	34.0587	1.15082	0.409372	2.81119	0.00493583	0.0301114	up
3	LOC_Os08g10310.1	RLK-Pelle_DLSV	622.741	2.33014	0.384486	6.0604	1.36e-09	5.03e-08	up
3	LOC_Os09g09510.1	RLK-Pelle_L-LEC	14.341	1.70532	0.484545	3.51943	0.000432478	0.00405655	up
3	LOC_Os09g16950.1	RLK-Pelle_L-LEC	162.219	1.53346	0.271808	5.64168	1.68e-08	4.91e-07	up
3	LOC_Os09g18159.1	RLK-Pelle_LRR-I-1	25.5553	1.89273	0.347971	5.43932	5.35e-08	1.4e-06	up
3	LOC_Os09g18230.1	RLK-Pelle_LRR-I-1	222.488	1.31158	0.204714	6.4069	1.49e-10	6.53e-09	up
3	LOC_Os09g18260.1	RLK-Pelle_LRR-I-1	14.0291	4.11828	0.868012	4.7445	2.09e-06	3.83e-05	up
3	LOC_Os09g18360.1	RLK-Pelle_LRR-I-1	125.797	1.60666	0.230479	6.97097	3.15e-12	1.86e-10	up
3	LOC_Os09g19229.1	RLK-Pelle_LRR-I-1	524.133	2.5492	0.316903	8.04409	8.69e-16	9.24e-14	up
3	LOC_Os10g07548.1	RLK-Pelle_WAK	8.73576	2.95352	0.994158	2.97088	0.00296948	0.0200108	up
3	LOC_Os11g07200.1	RLK-Pelle_LRR-XII-1	120.954	1.10251	0.244511	4.50905	6.51e-06	0.000105483	up
3	LOC_Os11g07230.3	RLK-Pelle_LRR-XII-1	289.22	2.1893	0.369559	5.9241	3.14e-09	1.06e-07	up
3	LOC_Os11g11780.1	RLK-Pelle_DLSV	39.4982	1.43703	0.522786	2.74879	0.00598155	0.0352	up
3	LOC_Os11g29790.1	RLK-Pelle_LRR-XII-1	11.0248	-2.0989	0.518177	-4.05055	5.11e-05	0.00064779	down
3	LOC_Os11g36150.1	RLK-Pelle_LRR-XII-1	87.4545	1.23284	0.171825	7.175	7.23e-13	4.74e-11	up
3	LOC_Os11g36160.1	RLK-Pelle_LRR-XII-1	133.984	1.14459	0.142716	8.02006	1.06e-15	1.11e-13	up
3	LOC_Os11g39450.1	RLK-Pelle_DLSV	44.9829	2.17242	0.348737	6.22939	4.68e-10	1.89e-08	up
3	LOC_Os11g40890.1	RLK-Pelle_LRR-XII-1	14.9973	2.21192	0.701976	3.15098	0.00162721	0.012223	up
3	LOC_Os12g41710.1	RLK-Pelle_DLSV	144.35	1.62142	0.237834	6.81746	9.27e-12	5.1e-10	up
3	LOC_Os12g41710.4	RLK-Pelle_DLSV	91.3999	1.51434	0.534979	2.83065	0.0046454	0.0287673	up

## Sheet: S6_SC_Chitin_RLK_DEG
Table S6: Rice suspension cell treated with chitin OsRLK DEGs
Time(h)	Gene_ID	RLK_family	baseMean	log2FoldChange	lfcSE	stat	pvalue	padj	result
1	LOC_Os01g02310.1	RLK-Pelle_SD-2b	19.7839	1.10561	0.312757	3.53506	0.000407682	0.00277556	up
1	LOC_Os01g02430.1	RLK-Pelle_LRK10L-2	10.9286	1.87616	0.484187	3.87487	0.000106683	0.000846302	up
1	LOC_Os01g02440.1	RLK-Pelle_LRK10L-2	18.0606	1.9125	0.357823	5.34482	9.05e-08	1.32e-06	up
1	LOC_Os01g02730.1	RLK-Pelle_LRK10L-2	29.9806	1.58127	0.272496	5.80291	6.52e-09	1.11e-07	up
1	LOC_Os01g02750.1	RLK-Pelle_LRK10L-2	7.17291	1.87894	0.564271	3.32985	0.000868935	0.00529902	up
1	LOC_Os01g04409.1	RLK-Pelle_WAK_LRK10L-1	440.309	1.64048	0.105253	15.586	9.06e-55	2.39e-52	up
1	LOC_Os01g04480.1	RLK-Pelle_LRK10L-2	4.5608	1.97516	0.643203	3.07081	0.00213477	0.0114442	up
1	LOC_Os01g04580.1	RLK-Pelle_LRK10L-2	58.8374	2.72356	0.193373	14.0845	4.73e-45	8.41e-43	up
1	LOC_Os01g26174.1	RLK-Pelle_WAK	8.6736	2.90049	0.563642	5.14598	2.66e-07	3.58e-06	up
1	LOC_Os01g39600.2	RLK-Pelle_LRR-IV	28.1875	-1.89999	0.635312	-2.99065	0.00278386	0.0143215	down
1	LOC_Os01g40499.2	RLK-Pelle_SD-2b	30.0027	2.44446	0.379698	6.43791	1.21e-10	2.59e-09	up
1	LOC_Os01g42294.1	RLK-Pelle_LRR-III	191.277	-1.10133	0.187091	-5.88662	3.94e-09	6.95e-08	down
1	LOC_Os01g48000.1	RLK-Pelle_SD-2b	47.4172	1.85639	0.221183	8.39301	4.74e-17	1.82e-15	up
1	LOC_Os01g48040.1	RLK-Pelle_SD-2b	75.1348	1.53334	0.201639	7.60436	2.86e-14	8.75e-13	up
1	LOC_Os01g48390.2	RLK-Pelle_LRR-VI-2	71.5592	-22.5057	4.06035	-5.5428	2.98e-08	4.67e-07	down
1	LOC_Os01g49580.1	RLK-Pelle_LRK10L-2	21.0816	1.42026	0.388027	3.66021	0.000252006	0.00181336	up
1	LOC_Os01g49614.1	RLK-Pelle_LRK10L-2	654.211	1.24754	0.110482	11.2918	1.44e-29	1.25e-27	up
1	LOC_Os01g53920.1	RLK-Pelle_LRR-XI-1	34.873	3.12052	0.478595	6.52017	7.02e-11	1.54e-09	up
1	LOC_Os01g57510.1	RLK-Pelle_DLSV	13.0101	3.46165	0.47585	7.27468	3.47e-13	9.64e-12	up
1	LOC_Os01g57540.1	RLK-Pelle_DLSV	22.011	1.16669	0.338185	3.44984	0.00056091	0.00365913	up
1	LOC_Os01g60280.1	RLK-Pelle_LRR-VIII-1	695.455	1.01987	0.065157	15.6525	3.19e-55	8.64e-53	up
1	LOC_Os01g66250.1	RLK-Pelle_SD-2b	19.2036	1.55404	0.350269	4.43672	9.13e-06	9.22e-05	up
1	LOC_Os01g72990.2	RLK-Pelle_LRR-VIII-1	388.259	1.48359	0.240318	6.17344	6.68e-10	1.3e-08	up
1	LOC_Os02g02490.1	RLK-Pelle_LRR-Xb-1	14.7612	2.03913	0.389615	5.23371	1.66e-07	2.32e-06	up
1	LOC_Os02g05920.1	RLK-Pelle_LRR-Xb-1	23.3262	1.96484	0.306753	6.40528	1.5e-10	3.16e-09	up
1	LOC_Os02g05930.1	RLK-Pelle_LRR-Xb-1	19.5627	1.86033	0.302487	6.15013	7.74e-10	1.5e-08	up
1	LOC_Os02g05940.1	RLK-Pelle_LRR-Xb-1	23.1994	2.19936	0.367589	5.98321	2.19e-09	4.01e-08	up
1	LOC_Os02g05960.1	RLK-Pelle_LRR-Xb-1	43.3927	2.12497	0.339687	6.25569	3.96e-10	7.85e-09	up
1	LOC_Os02g05970.1	RLK-Pelle_LRR-Xb-1	23.766	2.16521	0.372829	5.8075	6.34e-09	1.08e-07	up
1	LOC_Os02g06930.2	RLK-Pelle_DLSV	313.156	1.12501	0.130434	8.62511	6.4e-18	2.65e-16	up
1	LOC_Os02g07960.2	RLK-Pelle_LRR-V	130.397	-1.45121	0.400888	-3.61998	0.000294622	0.00208761	down
1	LOC_Os02g09960.1	RLK-Pelle_LysM	423.153	1.35194	0.13654	9.90143	4.1e-23	2.35e-21	up
1	LOC_Os02g11930.1	RLK-Pelle_LRR-XII-1	57.1882	3.31166	0.460259	7.19522	6.24e-13	1.69e-11	up
1	LOC_Os02g11980.1	RLK-Pelle_LRR-XII-1	51.7963	2.88464	0.267269	10.793	3.71e-27	2.83e-25	up
1	LOC_Os02g12030.1	RLK-Pelle_LRR-XII-1	18.2507	1.92015	0.437797	4.38594	1.15e-05	0.000113846	up
1	LOC_Os02g12420.1	RLK-Pelle_LRR-XII-1	116.852	1.53797	0.190587	8.06964	7.05e-16	2.46e-14	up
1	LOC_Os02g13780.1	RLK-Pelle_LRR-XII-1	95.634	1.83374	0.249339	7.35439	1.92e-13	5.48e-12	up
1	LOC_Os02g19550.1	RLK-Pelle_L-LEC	6.62931	2.22546	0.57338	3.8813	0.0001039	0.000827436	up
1	LOC_Os02g27310.1	RLK-Pelle_DLSV	29.5471	4.2628	0.403766	10.5576	4.68e-26	3.26e-24	up
1	LOC_Os02g30540.1	RLK-Pelle_LRR-XII-1	16.7152	3.36747	0.417083	8.07385	6.81e-16	2.38e-14	up
1	LOC_Os02g41890.1	RLK-Pelle_LRR-Xb-1	291.076	1.80162	0.140344	12.8372	1.02e-37	1.31e-35	up
1	LOC_Os02g52850.1	RLK-Pelle_SD-2b	28.699	1.47681	0.378225	3.9046	9.44e-05	0.000761554	up
1	LOC_Os02g56370.1	RLK-Pelle_WAK	6.44584	3.08106	0.707391	4.35552	1.33e-05	0.000129363	up
1	LOC_Os02g56380.1	RLK-Pelle_WAK	5.34668	4.21723	0.764603	5.51558	3.48e-08	5.38e-07	up
1	LOC_Os02g57440.1	RLK-Pelle_LysM	27.4161	1.09838	0.34504	3.18334	0.00145587	0.00824546	up
1	LOC_Os03g12470.1	RLK-Pelle_WAK_LRK10L-1	129.542	1.44641	0.153486	9.42372	4.35e-21	2.22e-19	up
1	LOC_Os03g15250.1	RLK-Pelle_L-LEC	9.00955	1.57288	0.48251	3.25978	0.00111499	0.00656523	up
1	LOC_Os03g16260.1	RLK-Pelle_PERK-1	54.4098	1.35147	0.34288	3.94151	8.1e-05	0.000663665	up
1	LOC_Os03g17300.4	RLK-Pelle_CrRLK1L-1	18.0776	22.2867	4.25419	5.23875	1.62e-07	2.26e-06	up
1	LOC_Os03g35600.1	RLK-Pelle_DLSV	211.025	1.987	0.160904	12.349	4.93e-35	5.57e-33	up
1	LOC_Os03g56160.1	RLK-Pelle_L-LEC	5.96167	2.61325	0.918662	2.84463	0.00444633	0.0212083	up
1	LOC_Os03g58750.1	RLK-Pelle_WAK_LRK10L-1	20.1854	1.27334	0.357992	3.55689	0.000375276	0.00258776	up
1	LOC_Os03g62180.1	RLK-Pelle_SD-2b	80.1754	1.5974	0.177575	8.99564	2.35e-19	1.09e-17	up
1	LOC_Os04g01310.1	RLK-Pelle_SD-2b	187.488	1.42859	0.127999	11.161	6.33e-29	5.32e-27	up
1	LOC_Os04g03579.1	RLK-Pelle_L-LEC	26.0428	1.12598	0.387926	2.90257	0.00370119	0.0181435	up
1	LOC_Os04g12560.1	RLK-Pelle_SD-2b	17.2969	4.74539	0.528481	8.9793	2.72e-19	1.25e-17	up
1	LOC_Os04g15630.1	RLK-Pelle_LRR-XII-1	10.8936	1.4775	0.43958	3.36116	0.000776159	0.00482957	up
1	LOC_Os04g15660.1	RLK-Pelle_LRR-XII-1	3.63057	2.27426	0.735934	3.09031	0.00199947	0.0108022	up
1	LOC_Os04g23700.1	RLK-Pelle_SD-2b	1.97776	3.2649	1.26027	2.59063	0.00957999	0.0399477	up
1	LOC_Os04g23720.1	RLK-Pelle_SD-2b	15.9493	3.83058	0.503347	7.61022	2.74e-14	8.4e-13	up
1	LOC_Os04g28780.1	RLK-Pelle_SD-2b	21.6004	2.84236	0.337297	8.42689	3.55e-17	1.39e-15	up
1	LOC_Os04g29580.1	RLK-Pelle_WAK	43.178	6.28491	0.457239	13.7453	5.43e-43	8.57e-41	up
1	LOC_Os04g29960.1	RLK-Pelle_WAK	13.5951	4.28516	0.521475	8.21737	2.08e-16	7.55e-15	up
1	LOC_Os04g29990.1	RLK-Pelle_WAK	7.39986	2.01858	0.608345	3.31815	0.00090617	0.00549977	up
1	LOC_Os04g30010.1	RLK-Pelle_WAK	13.1936	6.11594	0.803593	7.61075	2.73e-14	8.37e-13	up
1	LOC_Os04g30030.1	RLK-Pelle_DLSV	18.9817	1.31834	0.365608	3.60589	0.000311086	0.00219006	up
1	LOC_Os04g30060.1	RLK-Pelle_WAK	2.76513	4.8015	1.4184	3.38516	0.00071137	0.00449032	up
1	LOC_Os04g34370.1	RLK-Pelle_SD-2b	476.269	1.28503	0.0706908	18.1782	7.68e-74	4.27e-71	up
1	LOC_Os04g51040.1	RLK-Pelle_WAK	11.7817	1.35713	0.497372	2.7286	0.00636044	0.0285566	up
1	LOC_Os04g52600.1	RLK-Pelle_DLSV	915.371	1.89232	0.0975033	19.4078	6.63e-84	4.72e-81	up
1	LOC_Os04g52780.1	RLK-Pelle_LRR-XII-1	17.1652	2.85299	0.384527	7.41947	1.18e-13	3.42e-12	up
1	LOC_Os04g52840.2	RLK-Pelle_DLSV	11.873	2.70799	1.02778	2.6348	0.00841872	0.0358763	up
1	LOC_Os04g53998.1	RLK-Pelle_DLSV	26.4223	1.58315	0.313664	5.04728	4.48e-07	5.8e-06	up
1	LOC_Os04g54180.1	RLK-Pelle_DLSV	2.22138	4.11058	1.37347	2.99283	0.00276402	0.0142362	up
1	LOC_Os04g54190.1	RLK-Pelle_DLSV	49.0981	2.94163	0.777487	3.78351	0.000154633	0.00118252	up
1	LOC_Os04g57630.1	RLK-Pelle_LRR-Xb-1	1184.86	1.39471	0.102312	13.6319	2.59e-42	4.02e-40	up
1	LOC_Os04g58250.1	RLK-Pelle_DLSV	34.544	1.9173	0.299519	6.40125	1.54e-10	3.24e-09	up
1	LOC_Os05g03920.1	RLK-Pelle_DLSV	12.4179	1.91264	0.438028	4.36648	1.26e-05	0.000123633	up
1	LOC_Os05g07300.1	RLK-Pelle_SD-2b	56.0945	1.76401	0.299952	5.88099	4.08e-09	7.17e-08	up
1	LOC_Os05g07420.1	RLK-Pelle_SD-2b	165.314	1.48686	0.199843	7.44015	1.01e-13	2.94e-12	up
1	LOC_Os05g07450.1	RLK-Pelle_SD-2b	10.3017	1.29801	0.475069	2.73225	0.00629034	0.0283172	up
1	LOC_Os05g07470.1	RLK-Pelle_SD-2b	3.38142	2.54471	0.811063	3.13749	0.00170399	0.00943067	up
1	LOC_Os05g16824.1	RLK-Pelle_DLSV	836.875	1.79588	0.0629759	28.517	7.21e-179	4.41e-175	up
1	LOC_Os05g16824.4	RLK-Pelle_DLSV	61.473	1.15352	0.288213	4.00232	6.27e-05	0.000527395	up
1	LOC_Os05g24010.1	RLK-Pelle_LRR-VIII-1	875.04	1.02055	0.0931066	10.961	5.88e-28	4.73e-26	up
1	LOC_Os05g25350.1	RLK-Pelle_CrRLK1L-1	484.972	1.1659	0.0742894	15.694	1.66e-55	4.54e-53	up
1	LOC_Os05g25390.1	RLK-Pelle_WAK_LRK10L-1	125.529	1.47415	0.159454	9.24499	2.35e-20	1.16e-18	up
1	LOC_Os05g34950.1	RLK-Pelle_RKF3	37.7045	1.00322	0.262766	3.81794	0.000134571	0.00104318	up
1	LOC_Os05g39410.2	RLK-Pelle_LRR-VI-2	69.4225	1.4482	0.386083	3.751	0.000176134	0.00132933	up
1	LOC_Os05g40770.1	RLK-Pelle_LRR-VIII-1	821.426	2.08607	0.0888262	23.4848	5.83e-122	1.19e-118	up
1	LOC_Os05g41370.1	RLK-Pelle_DLSV	111.25	1.72761	0.173309	9.96837	2.1e-23	1.22e-21	up
1	LOC_Os05g44770.1	RLK-Pelle_LRR-XI-1	653.509	1.43014	0.107334	13.3243	1.67e-40	2.4e-38	up
1	LOC_Os05g44930.1	RLK-Pelle_LRR-I-1	180.324	2.10036	0.127939	16.4169	1.45e-60	4.68e-58	up
1	LOC_Os05g44960.1	RLK-Pelle_LRR-I-1	3.66425	2.07652	0.802199	2.58853	0.00963869	0.0401577	up
1	LOC_Os05g44990.1	RLK-Pelle_LRR-I-1	4.45455	3.63758	0.766825	4.74368	2.1e-06	2.42e-05	up
1	LOC_Os05g47750.1	RLK-Pelle_LRK10L-2	238.302	2.3365	0.138603	16.8575	9.24e-64	3.49e-61	up
1	LOC_Os05g47770.1	RLK-Pelle_WAK_LRK10L-1	438.389	1.13715	0.079591	14.2874	2.62e-46	4.77e-44	up
1	LOC_Os05g51190.2	RLK-Pelle_PERK-2	13.7902	-1.79561	0.703263	-2.55326	0.0106719	0.0435142	down
1	LOC_Os05g51190.5	RLK-Pelle_PERK-2	13.7973	-2.82089	0.971932	-2.90236	0.00370367	0.0181528	down
1	LOC_Os06g05070.1	RLK-Pelle_SD-2b	23.9386	1.0332	0.308532	3.34875	0.000811763	0.00500726	up
1	LOC_Os06g17285.1	RLK-Pelle_LRR-I-2	172.245	2.5091	0.199198	12.596	2.22e-36	2.64e-34	up
1	LOC_Os06g18000.1	RLK-Pelle_LRR-XI-2	203.529	1.10045	0.191664	5.74153	9.38e-09	1.57e-07	up
1	LOC_Os06g29810.1	RLK-Pelle_SD-2b	664.473	1.21405	0.0896013	13.5494	7.98e-42	1.21e-39	up
1	LOC_Os06g34960.1	RLK-Pelle_DLSV	33.4002	1.28512	0.279795	4.59309	4.37e-06	4.75e-05	up
1	LOC_Os06g36320.1	RLK-Pelle_LRR-XI-1	2.03092	3.66714	1.30187	2.81683	0.00485	0.0228461	up
1	LOC_Os06g38670.1	RLK-Pelle_LRR-XII-1	2.42606	3.12832	1.24981	2.50303	0.0123137	0.0489617	up
1	LOC_Os06g38780.1	RLK-Pelle_LRR-XII-1	18.9331	1.44498	0.340604	4.2424	2.21e-05	0.000205549	up
1	LOC_Os06g40030.1	RLK-Pelle_SD-2b	86.9021	1.35238	0.184681	7.32275	2.43e-13	6.86e-12	up
1	LOC_Os06g45630.1	RLK-Pelle_LRR-XII-1	22.41	2.41925	0.379069	6.38209	1.75e-10	3.64e-09	up
1	LOC_Os06g47470.1	RLK-Pelle_DLSV	291.681	1.59043	0.114457	13.8954	6.75e-44	1.11e-41	up
1	LOC_Os06g47530.1	RLK-Pelle_DLSV	466.006	1.22982	0.0824037	14.9243	2.29e-50	5.15e-48	up
1	LOC_Os06g47650.1	RLK-Pelle_LRR-Xb-1	174.854	1.99748	0.148377	13.4622	2.61e-41	3.88e-39	up
1	LOC_Os06g47700.1	RLK-Pelle_LRR-Xb-1	104.54	1.81846	0.207094	8.78086	1.62e-18	7.04e-17	up
1	LOC_Os06g47750.1	RLK-Pelle_LRR-Xb-1	18.3641	1.08894	0.365864	2.97634	0.00291713	0.01487	up
1	LOC_Os07g03780.1	RLK-Pelle_L-LEC	28.4141	2.78099	0.308129	9.02538	1.79e-19	8.32e-18	up
1	LOC_Os07g03790.1	RLK-Pelle_L-LEC	21.9481	2.52163	0.404115	6.23988	4.38e-10	8.65e-09	up
1	LOC_Os07g03810.1	RLK-Pelle_L-LEC	14.213	1.13345	0.408015	2.77795	0.00547026	0.0252003	up
1	LOC_Os07g03820.1	RLK-Pelle_L-LEC	20.0415	1.31091	0.329427	3.97936	6.91e-05	0.000575481	up
1	LOC_Os07g03870.1	RLK-Pelle_L-LEC	3.3118	2.40533	0.86096	2.79377	0.00520969	0.024189	up
1	LOC_Os07g04000.1	RLK-Pelle_L-LEC	11.4389	1.22837	0.444367	2.76432	0.00570412	0.0260968	up
1	LOC_Os07g04040.1	RLK-Pelle_L-LEC	40.7888	1.10965	0.241253	4.59954	4.23e-06	4.62e-05	up
1	LOC_Os07g04190.1	RLK-Pelle_LRR-XI-1	405.983	-1.0557	0.130544	-8.08694	6.12e-16	2.15e-14	down
1	LOC_Os07g05190.1	RLK-Pelle_LRR-III	624.236	-1.06744	0.0829656	-12.866	6.99e-38	9.1e-36	down
1	LOC_Os07g05740.1	RLK-Pelle_LRR-XI-1	139.932	2.00213	0.196437	10.1922	2.15e-24	1.34e-22	up
1	LOC_Os07g15930.1	RLK-Pelle_L-LEC	21.7121	1.80186	0.349638	5.1535	2.56e-07	3.46e-06	up
1	LOC_Os07g30410.1	RLK-Pelle_DLSV	5.25581	2.57513	0.660634	3.89797	9.7e-05	0.000780216	up
1	LOC_Os07g31190.1	RLK-Pelle_WAK	77.4041	2.72164	0.264319	10.2968	7.29e-25	4.72e-23	up
1	LOC_Os07g35140.1	RLK-Pelle_DLSV	211.121	1.27526	0.113553	11.2305	2.89e-29	2.47e-27	up
1	LOC_Os07g35280.1	RLK-Pelle_DLSV	79.595	1.66262	0.173687	9.57251	1.04e-21	5.55e-20	up
1	LOC_Os07g35290.1	RLK-Pelle_DLSV	351.598	1.71861	0.117637	14.6094	2.45e-48	4.92e-46	up
1	LOC_Os07g35300.1	RLK-Pelle_DLSV	452.897	2.06985	0.0783424	26.4205	7.96e-154	3.04e-150	up
1	LOC_Os07g35330.1	RLK-Pelle_DLSV	49.095	1.89722	0.290052	6.54096	6.11e-11	1.35e-09	up
1	LOC_Os07g35410.1	RLK-Pelle_DLSV	135.982	1.45104	0.154448	9.39501	5.72e-21	2.9e-19	up
1	LOC_Os07g35580.1	RLK-Pelle_DLSV	544.827	1.83066	0.0755326	24.2367	9.14e-130	2.54e-126	up
1	LOC_Os07g35660.1	RLK-Pelle_DLSV	34.7114	1.08465	0.223654	4.84968	1.24e-06	1.48e-05	up
1	LOC_Os07g35680.1	RLK-Pelle_DLSV	384.227	2.0001	0.0826854	24.1893	2.88e-129	7.34e-126	up
1	LOC_Os07g35690.1	RLK-Pelle_DLSV	96.4694	1.42133	0.349047	4.07202	4.66e-05	0.000403986	up
1	LOC_Os07g35690.2	RLK-Pelle_DLSV	306.352	1.44188	0.135883	10.6112	2.64e-26	1.88e-24	up
1	LOC_Os07g35740.1	RLK-Pelle_DLSV	15.4876	2.32321	0.509519	4.55962	5.12e-06	5.48e-05	up
1	LOC_Os07g35790.1	RLK-Pelle_DLSV	269.543	1.84692	0.177341	10.4145	2.13e-25	1.43e-23	up
1	LOC_Os07g35810.1	RLK-Pelle_DLSV	70.0274	3.11217	0.357506	8.70522	3.17e-18	1.34e-16	up
1	LOC_Os07g36544.2	RLK-Pelle_DLSV	550.855	1.26674	0.130899	9.67723	3.77e-22	2.05e-20	up
1	LOC_Os07g36570.1	RLK-Pelle_DLSV	14.9465	4.20477	0.47973	8.76487	1.87e-18	8.05e-17	up
1	LOC_Os07g36780.1	RLK-Pelle_SD-2b	29.5479	2.97832	0.317943	9.36745	7.43e-21	3.74e-19	up
1	LOC_Os07g38250.1	RLK-Pelle_L-LEC	15.1618	1.88532	0.40009	4.71224	2.45e-06	2.79e-05	up
1	LOC_Os07g38800.1	RLK-Pelle_L-LEC	8.96143	2.49598	0.672943	3.70905	0.000208035	0.00153414	up
1	LOC_Os07g38810.1	RLK-Pelle_L-LEC	20.8982	2.07187	0.389061	5.3253	1.01e-07	1.46e-06	up
1	LOC_Os08g02440.1	RLK-Pelle_LRR-IV	91.7351	-1.27892	0.195587	-6.53891	6.2e-11	1.37e-09	down
1	LOC_Os08g02996.1	RLK-Pelle_L-LEC	62.3904	1.76603	0.319493	5.52759	3.25e-08	5.05e-07	up
1	LOC_Os08g03240.1	RLK-Pelle_L-LEC	9.42692	5.89906	0.927908	6.35737	2.05e-10	4.26e-09	up
1	LOC_Os08g04420.1	RLK-Pelle_LRR-I-2	11.5268	7.59374	2.19916	3.45302	0.000554344	0.00362171	up
1	LOC_Os08g10070.1	RLK-Pelle_DLSV	51.0118	1.27906	0.230822	5.54134	3e-08	4.71e-07	up
1	LOC_Os08g10290.1	RLK-Pelle_DLSV	211.418	1.36534	0.118941	11.4791	1.68e-30	1.54e-28	up
1	LOC_Os08g13870.1	RLK-Pelle_SD-2b	8.27753	1.54003	0.528238	2.91541	0.00355218	0.0175339	up
1	LOC_Os08g24310.1	RLK-Pelle_LRR-XII-1	383.108	2.21963	0.0867451	25.588	2.08e-144	7.05e-141	up
1	LOC_Os08g24630.1	RLK-Pelle_LRK10L-2	3.36707	4.71834	1.52325	3.09754	0.00195133	0.0105963	up
1	LOC_Os08g24770.1	RLK-Pelle_LRK10L-2	6.57286	1.56547	0.568518	2.75359	0.00589452	0.0267876	up
1	LOC_Os08g28710.1	RLK-Pelle_CR4L	16.9564	2.1638	0.417384	5.18419	2.17e-07	2.97e-06	up
1	LOC_Os08g34650.1	RLK-Pelle_LRR-XI-1	145.925	1.13264	0.212633	5.32673	1e-07	1.45e-06	up
1	LOC_Os08g40270.1	RLK-Pelle_L-LEC	4.51602	2.02915	0.727204	2.79035	0.00526512	0.0244096	up
1	LOC_Os08g42580.1	RLK-Pelle_LysM	410.153	1.06224	0.140228	7.57506	3.59e-14	1.09e-12	up
1	LOC_Os09g17630.1	RLK-Pelle_DLSV	26.4294	2.38876	0.302092	7.90739	2.63e-15	8.69e-14	up
1	LOC_Os09g19350.1	RLK-Pelle_LRR-I-1	8.15751	8.42372	1.30859	6.43723	1.22e-10	2.6e-09	up
1	LOC_Os09g23570.1	RLK-Pelle_LRR-III	68.4273	1.71247	0.237736	7.20325	5.88e-13	1.6e-11	up
1	LOC_Os09g29540.1	RLK-Pelle_WAK	9.00744	3.21867	0.599016	5.37326	7.73e-08	1.14e-06	up
1	LOC_Os09g29560.1	RLK-Pelle_WAK	13.7636	5.77655	0.822223	7.02552	2.13e-12	5.45e-11	up
1	LOC_Os09g37834.1	RLK-Pelle_DLSV	60.8627	3.27526	0.280858	11.6616	2e-31	1.91e-29	up
1	LOC_Os09g37840.1	RLK-Pelle_DLSV	14.2616	1.78043	0.502544	3.54283	0.000395862	0.00270774	up
1	LOC_Os09g37890.1	RLK-Pelle_DLSV	7.63746	5.57145	0.960753	5.79904	6.67e-09	1.14e-07	up
1	LOC_Os09g38800.1	RLK-Pelle_WAK	182.453	1.80027	0.150856	11.9337	7.9e-33	8.06e-31	up
1	LOC_Os09g38840.1	RLK-Pelle_WAK	117.723	1.98954	0.170909	11.641	2.55e-31	2.42e-29	up
1	LOC_Os09g38850.1	RLK-Pelle_WAK	99.8115	2.78548	0.191535	14.5429	6.48e-48	1.27e-45	up
1	LOC_Os09g38910.1	RLK-Pelle_WAK	63.0506	1.03841	0.185898	5.58589	2.33e-08	3.71e-07	up
1	LOC_Os09g39860.1	RLK-Pelle_LysM	23.0232	1.13666	0.373371	3.04433	0.00233198	0.0123286	up
1	LOC_Os10g01100.1	RLK-Pelle_SD-2b	204.133	1.0927	0.123184	8.87054	7.28e-19	3.23e-17	up
1	LOC_Os10g02360.1	RLK-Pelle_WAK	303.36	1.80204	0.0995141	18.1084	2.74e-73	1.47e-70	up
1	LOC_Os10g19160.1	RLK-Pelle_LRR-XII-1	390.168	1.07295	0.120872	8.87672	6.89e-19	3.06e-17	up
1	LOC_Os10g20160.1	RLK-Pelle_SD-2b	16.105	2.12849	0.475558	4.47578	7.61e-06	7.84e-05	up
1	LOC_Os10g21090.1	RLK-Pelle_URK-3	24.0562	-1.10161	0.39672	-2.77679	0.00548985	0.0252791	down
1	LOC_Os10g22890.1	RLK-Pelle_LRR-XII-1	49.0596	1.9624	0.233373	8.40889	4.14e-17	1.6e-15	up
1	LOC_Os10g33040.1	RLK-Pelle_LRR-XI-1	429.735	1.33664	0.145173	9.20722	3.35e-20	1.62e-18	up
1	LOC_Os11g06780.1	RLK-Pelle_LRR-Xb-1	150.238	1.85552	0.157855	11.7546	6.69e-32	6.54e-30	up
1	LOC_Os11g10710.1	RLK-Pelle_DLSV	6274.79	1.30474	0.105335	12.3866	3.09e-35	3.54e-33	up
1	LOC_Os11g11780.1	RLK-Pelle_DLSV	10.201	2.33224	0.444343	5.24873	1.53e-07	2.16e-06	up
1	LOC_Os11g28104.1	RLK-Pelle_DLSV	290.092	1.50782	0.107249	14.0591	6.78e-45	1.19e-42	up
1	LOC_Os11g34610.1	RLK-Pelle_DLSV	32.8137	1.37797	0.277836	4.95964	7.06e-07	8.84e-06	up
1	LOC_Os11g36160.1	RLK-Pelle_LRR-XII-1	18.5924	1.36271	0.347458	3.92195	8.78e-05	0.000713803	up
1	LOC_Os11g40810.1	RLK-Pelle_LRR-XII-1	3.16765	4.08839	1.05226	3.88532	0.000102193	0.000816317	up
1	LOC_Os11g40970.1	RLK-Pelle_LRR-XII-1	122.442	1.16622	0.175809	6.63348	3.28e-11	7.47e-10	up
1	LOC_Os11g44860.1	RLK-Pelle_DLSV	70.4894	1.45613	0.172502	8.44125	3.14e-17	1.24e-15	up
1	LOC_Os11g46970.1	RLK-Pelle_LRR-XII-1	4.97973	2.51199	0.762688	3.2936	0.000989143	0.00592427	up
1	LOC_Os11g46980.1	RLK-Pelle_LRR-XII-1	2.3572	4.71066	1.41169	3.33689	0.000847224	0.00518729	up
1	LOC_Os11g47110.1	RLK-Pelle_WAK	33.6282	5.42664	0.414783	13.0831	4.11e-39	5.57e-37	up
1	LOC_Os11g47160.1	RLK-Pelle_LRR-XII-1	16.0989	1.91052	0.471882	4.04872	5.15e-05	0.000442994	up
1	LOC_Os12g08180.1	RLK-Pelle_LRR-XI-1	1731.4	1.01667	0.0804516	12.637	1.32e-36	1.61e-34	up
1	LOC_Os12g10740.1	RLK-Pelle_LRR-VIII-1	514.519	1.97645	0.143134	13.8084	2.27e-43	3.63e-41	up
1	LOC_Os12g38610.1	RLK-Pelle_L-LEC	60.3844	1.62514	0.184613	8.80293	1.33e-18	5.81e-17	up
1	LOC_Os12g40419.2	RLK-Pelle_WAK_LRK10L-1	83.3406	1.52446	0.2179	6.99616	2.63e-12	6.68e-11	up
1	LOC_Os12g41490.1	RLK-Pelle_L-LEC	44.3363	3.19721	0.274162	11.6617	2e-31	1.91e-29	up
1	LOC_Os12g41510.1	RLK-Pelle_L-LEC	4.76493	2.65463	0.792414	3.35005	0.000807958	0.00498994	up
1	LOC_Os12g41710.1	RLK-Pelle_DLSV	33.157	1.25978	0.363381	3.46682	0.000526655	0.00346734	up
1	LOC_Os12g41710.3	RLK-Pelle_DLSV	22.0677	1.9442	0.405652	4.79279	1.64e-06	1.93e-05	up
1	LOC_Os12g42520.1	RLK-Pelle_LRR-XII-1	80.0873	1.1021	0.184081	5.98703	2.14e-09	3.92e-08	up
1	LOC_Os12g44320.1	RLK-Pelle_SD-2b	26.0359	1.37919	0.28425	4.85202	1.22e-06	1.47e-05	up
3	LOC_Os01g02290.1	RLK-Pelle_LRK10L-2	204.439	-1.32734	0.348414	-3.80965	0.000139163	0.00252218	down
3	LOC_Os01g04570.1	RLK-Pelle_LRK10L-2	37.4315	7.12397	2.37541	2.99906	0.00270818	0.0254935	up
3	LOC_Os01g40499.2	RLK-Pelle_SD-2b	30.0027	1.42669	0.370564	3.85006	0.000118088	0.00219968	up
3	LOC_Os01g45520.1	RLK-Pelle_SD-2b	12.7388	2.50828	0.603984	4.15288	3.28e-05	0.000764321	up
3	LOC_Os01g57510.1	RLK-Pelle_DLSV	13.0101	1.78126	0.561243	3.17378	0.00150466	0.0163773	up
3	LOC_Os02g05970.1	RLK-Pelle_LRR-Xb-1	23.766	1.39825	0.327246	4.27279	1.93e-05	0.00049281	up
3	LOC_Os03g17300.4	RLK-Pelle_CrRLK1L-1	18.0776	-21.8459	4.25423	-5.13509	2.82e-07	1.4e-05	down
3	LOC_Os04g12540.1	RLK-Pelle_SD-2b	37.027	1.10204	0.266433	4.13626	3.53e-05	0.000808825	up
3	LOC_Os04g23720.1	RLK-Pelle_SD-2b	15.9493	1.90574	0.513243	3.71314	0.0002047	0.00345915	up
3	LOC_Os04g29580.1	RLK-Pelle_WAK	43.178	1.38302	0.47051	2.93941	0.00328842	0.0295838	up
3	LOC_Os04g30010.1	RLK-Pelle_WAK	13.1936	2.59979	0.781363	3.32725	0.000877091	0.0108625	up
3	LOC_Os05g07450.1	RLK-Pelle_SD-2b	10.3017	1.58463	0.483358	3.27838	0.00104403	0.0124047	up
3	LOC_Os05g17604.1	RLK-Pelle_DLSV	8.31395	5.43444	1.57249	3.45595	0.000548365	0.00757244	up
3	LOC_Os05g17604.3	RLK-Pelle_DLSV	25.1895	-2.28536	0.594599	-3.84354	0.000121272	0.00225135	down
3	LOC_Os06g40030.1	RLK-Pelle_SD-2b	86.9021	1.03979	0.190119	5.46913	4.52e-08	2.81e-06	up
3	LOC_Os07g03810.1	RLK-Pelle_L-LEC	14.213	1.39725	0.399407	3.4983	0.000468229	0.00670145	up
3	LOC_Os07g35330.1	RLK-Pelle_DLSV	49.095	1.10282	0.289072	3.81503	0.000136169	0.00247444	up
3	LOC_Os07g35810.1	RLK-Pelle_DLSV	70.0274	1.58698	0.36268	4.3757	1.21e-05	0.000335394	up
3	LOC_Os07g36570.1	RLK-Pelle_DLSV	14.9465	1.46651	0.534414	2.74415	0.00606673	0.0462531	up
3	LOC_Os07g36780.1	RLK-Pelle_SD-2b	29.5479	1.00771	0.340733	2.95747	0.00310179	0.028248	up
3	LOC_Os08g05290.1	RLK-Pelle_LRR-XI-1	36.3779	-1.03509	0.287083	-3.60554	0.000311507	0.00480616	down
3	LOC_Os09g19350.1	RLK-Pelle_LRR-I-1	8.15751	3.72518	1.36828	2.72252	0.00647855	0.0485874	up
3	LOC_Os09g29560.1	RLK-Pelle_WAK	13.7636	2.51447	0.863068	2.91341	0.00357509	0.031425	up
3	LOC_Os09g37834.1	RLK-Pelle_DLSV	60.8627	2.45275	0.297083	8.25613	1.5e-16	4.87e-14	up
3	LOC_Os09g37840.1	RLK-Pelle_DLSV	14.2616	1.48093	0.444156	3.33425	0.000855303	0.010631	up
3	LOC_Os09g37890.1	RLK-Pelle_DLSV	7.63746	2.626	0.828666	3.16895	0.00152992	0.016554	up
3	LOC_Os11g34610.1	RLK-Pelle_DLSV	32.8137	1.58747	0.289226	5.48867	4.05e-08	2.55e-06	up
3	LOC_Os11g36190.1	RLK-Pelle_LRR-XII-1	77.7187	23.3851	3.62158	6.45715	1.07e-10	1.21e-08	up
3	LOC_Os11g47110.1	RLK-Pelle_WAK	33.6282	2.14958	0.482131	4.45851	8.25e-06	0.000245842	up
3	LOC_Os12g01200.2	RLK-Pelle_LRR-I-1	28.2581	-7.61431	1.62446	-4.68729	2.77e-06	0.000100151	down
6	LOC_Os01g16230.1	RLK-Pelle_CR4L	39.1939	1.12485	0.287522	3.91222	9.15e-05	0.0034563	up
6	LOC_Os01g41870.2	RLK-Pelle_PERK-2	688.199	-1.10097	0.245402	-4.48637	7.24e-06	0.000490384	down
6	LOC_Os02g02490.1	RLK-Pelle_LRR-Xb-1	14.7612	1.57617	0.505522	3.11791	0.00182136	0.0291407	up
6	LOC_Os03g49620.4	RLK-Pelle_LRR-II	13.2435	-48.6551	5.33045	-9.12776	6.99e-20	2.08e-16	down
6	LOC_Os06g18000.1	RLK-Pelle_LRR-XI-2	203.529	1.08516	0.203858	5.32312	1.02e-07	1.69e-05	up
6	LOC_Os07g35810.1	RLK-Pelle_DLSV	70.0274	1.32974	0.407455	3.26352	0.00110038	0.0204303	up
6	LOC_Os09g37834.1	RLK-Pelle_DLSV	60.8627	1.85281	0.337365	5.49202	3.97e-08	7.78e-06	up
6	LOC_Os09g37840.1	RLK-Pelle_DLSV	14.2616	1.45409	0.485791	2.99325	0.00276026	0.0384522	up
12	LOC_Os03g17300.4	RLK-Pelle_CrRLK1L-1	18.0776	-20.2434	4.25809	-4.7541	1.99e-06	0.000451349	down
12	LOC_Os05g17604.3	RLK-Pelle_DLSV	25.1895	3.04536	0.650784	4.67953	2.88e-06	0.000597034	up

## Sheet: S7_RP_RBF_RLP_DEG
Table S7: Rice plant treated with rice blast fungus OsRLP DEGs
Time(d)	Gene_ID	RLP_family	baseMean	log2FoldChange	lfcSE	stat	pvalue	padj	result
1	LOC_Os01g02370.1	WAK	192.564	-1.44094	0.153754	-9.37175	7.13e-21	8.94e-19	down
1	LOC_Os01g04070.1	LRR	15.1721	1.45685	0.556264	2.61898	0.00881925	0.0397415	up
1	LOC_Os01g06520.1	LRR	93.4325	2.50838	0.30488	8.22744	1.91e-16	1.36e-14	up
1	LOC_Os01g66740.1	LRR	6.98562	3.98167	1.18069	3.37231	0.000745392	0.00507146	up
1	LOC_Os01g66760.1	LRR	13.134	1.47288	0.5074	2.9028	0.00369838	0.0196268	up
1	LOC_Os02g06180.1	LRR	21.779	-1.63083	0.365369	-4.46352	8.06e-06	9.46e-05	down
1	LOC_Os02g17710.1	LRR	45.3999	1.10602	0.305574	3.61949	0.000295184	0.00227305	up
1	LOC_Os02g49600.1	LRR	21.4725	-1.25359	0.404504	-3.09909	0.00194115	0.011449	down
1	LOC_Os03g28270.1	LRR	58.9032	1.8326	0.251557	7.28504	3.22e-13	1.47e-11	up
1	LOC_Os04g32950.1	L-LECTIN	2379.14	1.00236	0.10623	9.43583	3.88e-21	5.08e-19	up
1	LOC_Os04g55420.1	LRR	39.1157	2.26791	0.358239	6.33073	2.44e-10	7.21e-09	up
1	LOC_Os04g55440.1	LRR	16.514	1.73042	0.527539	3.28017	0.00103746	0.00671589	up
1	LOC_Os07g04110.1	L-LECTIN	20.1899	1.23604	0.37913	3.26019	0.00111338	0.00713804	up
1	LOC_Os08g10310.3	MALECTIN	76.4329	5.08589	0.671247	7.57678	3.54e-14	1.87e-12	up
1	LOC_Os09g27890.1	GPI_ANCHORED	7.84887	-2.46948	0.914342	-2.70082	0.00691679	0.0326496	down
1	LOC_Os09g29600.1	WAK	59.8984	1.18264	0.2804	4.21769	2.47e-05	0.000257717	up
1	LOC_Os10g33130.1	LRR	21.3554	2.70476	0.511661	5.28624	1.25e-07	2.16e-06	up
1	LOC_Os10g33140.1	LRR	200.981	1.24852	0.258707	4.826	1.39e-06	1.95e-05	up
1	LOC_Os11g34570.1	GPI_ANCHORED	2.22797	4.12834	1.44182	2.86329	0.0041927	0.0216595	up
1	LOC_Os11g35450.1	LRR	9.09076	3.2629	0.765139	4.26445	2e-05	0.000214753	up
1	LOC_Os11g35840.1	LRR	16.5509	3.48774	0.654664	5.32753	9.96e-08	1.75e-06	up
1	LOC_Os11g35850.1	LRR	57.102	2.16566	0.367715	5.88952	3.87e-09	9.07e-08	up
1	LOC_Os11g35980.1	LRR	84.6585	2.57018	0.269104	9.55088	1.29e-21	1.8e-19	up
1	LOC_Os12g11370.1	LRR	15.7804	1.20213	0.463144	2.59558	0.00944323	0.0419539	up
1	LOC_Os12g12130.1	LRR	12.8674	2.72552	0.745684	3.65506	0.000257118	0.00202161	up
1	LOC_Os12g17550.1	LRR	14.1947	-1.69165	0.528379	-3.20159	0.00136673	0.00852744	down
2	LOC_Os01g04070.1	LRR	15.1721	2.73254	0.532265	5.13378	2.84e-07	5.75e-06	up
2	LOC_Os01g06520.1	LRR	93.4325	1.88248	0.283651	6.6366	3.21e-11	1.42e-09	up
2	LOC_Os01g41750.1	LRR	48.1013	1.38341	0.386977	3.57492	0.00035034	0.00311052	up
2	LOC_Os01g66740.1	LRR	6.98562	3.8773	0.871207	4.45049	8.57e-06	0.000122101	up
2	LOC_Os01g66820.1	LRR	28.0731	1.30604	0.264502	4.93772	7.9e-07	1.45e-05	up
2	LOC_Os02g06200.1	LRR	19.717	1.68622	0.470514	3.58378	0.000338658	0.00302748	up
2	LOC_Os02g17400.1	LRR	6.3024	1.92147	0.6416	2.9948	0.00274622	0.017572	up
2	LOC_Os02g17710.1	LRR	45.3999	1.79944	0.280646	6.41177	1.44e-10	5.83e-09	up
2	LOC_Os03g28270.1	LRR	58.9032	1.30521	0.259575	5.02827	4.95e-07	9.52e-06	up
2	LOC_Os04g55420.1	LRR	39.1157	2.75121	0.39679	6.93367	4.1e-12	2.13e-10	up
2	LOC_Os04g55440.1	LRR	16.514	2.48561	0.548124	4.53476	5.77e-06	8.6e-05	up
2	LOC_Os06g38160.1	L-LECTIN	17.3056	1.27196	0.453337	2.80578	0.00501945	0.0287174	up
2	LOC_Os07g04110.1	L-LECTIN	20.1899	1.49121	0.378912	3.9355	8.3e-05	0.000890322	up
2	LOC_Os07g15940.1	L-LECTIN	13.0223	1.18509	0.431122	2.74885	0.00598054	0.0331416	up
2	LOC_Os08g10250.1	MALECTIN	2192.8	1.09725	0.0800998	13.6985	1.04e-42	2.47e-39	up
2	LOC_Os08g10310.3	MALECTIN	76.4329	5.30772	0.724767	7.32334	2.42e-13	1.54e-11	up
2	LOC_Os08g42840.1	LRR	64.606	1.1009	0.18962	5.80582	6.41e-09	1.89e-07	up
2	LOC_Os09g29600.1	WAK	59.8984	1.2978	0.241358	5.3771	7.57e-08	1.71e-06	up
2	LOC_Os10g33130.1	LRR	21.3554	2.32003	0.521559	4.44826	8.66e-06	0.000123192	up
2	LOC_Os10g33140.1	LRR	200.981	1.22555	0.255307	4.80028	1.58e-06	2.73e-05	up
2	LOC_Os11g35450.1	LRR	9.09076	3.16241	0.739538	4.2762	1.9e-05	0.000245488	up
2	LOC_Os11g35840.1	LRR	16.5509	3.10416	0.600378	5.17033	2.34e-07	4.81e-06	up
2	LOC_Os11g35850.1	LRR	57.102	2.39833	0.366998	6.53501	6.36e-11	2.71e-09	up
2	LOC_Os11g35890.1	LRR	19.9139	1.00392	0.364108	2.7572	0.00582993	0.0325214	up
2	LOC_Os11g35980.1	LRR	84.6585	2.0501	0.257854	7.95061	1.86e-15	1.65e-13	up
3	LOC_Os01g06520.1	LRR	93.4325	1.18115	0.28842	4.09525	4.22e-05	0.000546366	up
3	LOC_Os04g55420.1	LRR	39.1157	1.59598	0.395575	4.03457	5.47e-05	0.000686411	up
3	LOC_Os07g04110.1	L-LECTIN	20.1899	1.1468	0.396865	2.88966	0.00385662	0.0247527	up
3	LOC_Os08g10310.3	MALECTIN	76.4329	3.03893	0.616617	4.9284	8.29e-07	1.66e-05	up
3	LOC_Os11g35450.1	LRR	9.09076	2.11699	0.75278	2.81222	0.00492002	0.0300351	up
3	LOC_Os11g35840.1	LRR	16.5509	1.81077	0.595121	3.04269	0.00234471	0.0165361	up
3	LOC_Os11g35850.1	LRR	57.102	1.24405	0.359878	3.45687	0.000546489	0.00492657	up
3	LOC_Os11g35980.1	LRR	84.6585	1.25414	0.26486	4.73511	2.19e-06	3.99e-05	up

## Sheet: S8_SC_Chitin_RLP_DEG
Table S8: Rice suspension cell treated with chitin OsRLP DEGs
Time(h)	Gene_ID	RLP_family	baseMean	log2FoldChange	lfcSE	stat	pvalue	padj	result
1	LOC_Os01g06720.1	LRR	10.351	5.02258	0.727151	6.90721	4.94e-12	1.23e-10	up
1	LOC_Os01g06730.1	LRR	55.7149	2.37313	0.215467	11.0139	3.28e-28	2.65e-26	up
1	LOC_Os01g66820.1	LRR	8.85211	2.1549	0.624168	3.45244	0.000555543	0.00362876	up
1	LOC_Os02g06070.1	LRR	16.0324	2.0565	0.396103	5.19183	2.08e-07	2.85e-06	up
1	LOC_Os02g06210.1	LRR	4.47533	3.88478	1.31595	2.95207	0.00315653	0.0158939	up
1	LOC_Os02g06240.1	LRR	4.29231	2.13206	0.734279	2.90361	0.00368888	0.0180943	up
1	LOC_Os02g06270.1	LRR	6.63647	2.22195	0.736595	3.01651	0.00255703	0.0133112	up
1	LOC_Os02g36770.1	L-LECTIN	8.34001	2.18	0.744589	2.92778	0.00341387	0.0169717	up
1	LOC_Os04g01950.1	L-LECTIN	15.4598	2.49189	0.394265	6.32035	2.61e-10	5.3e-09	up
1	LOC_Os04g02920.1	LRR	70.639	1.3966	0.179167	7.79494	6.44e-15	2.07e-13	up
1	LOC_Os04g32950.2	L-LECTIN	155.69	1.24296	0.280714	4.42784	9.52e-06	9.57e-05	up
1	LOC_Os04g40440.1	LRR	9.44897	3.58805	0.622226	5.76648	8.09e-09	1.36e-07	up
1	LOC_Os04g49690.1	MALECTIN	50.2002	1.62458	0.3178	5.11195	3.19e-07	4.23e-06	up
1	LOC_Os04g55420.1	LRR	12.3813	2.69805	0.441156	6.11585	9.6e-10	1.85e-08	up
1	LOC_Os05g33160.1	LRR	21.6514	1.39387	0.404494	3.44597	0.000569008	0.00370564	up
1	LOC_Os06g07130.1	MALECTIN	423.517	1.4154	0.0808378	17.5092	1.22e-68	5.83e-66	up
1	LOC_Os07g15940.1	L-LECTIN	3.99747	2.31123	0.798675	2.89384	0.00380568	0.0185872	up
1	LOC_Os08g16580.1	LRR	5.97611	2.71039	0.789939	3.43113	0.000601066	0.00388464	up
1	LOC_Os09g27890.2	GPI_ANCHORED	26.8007	-1.83492	0.479424	-3.82735	0.000129533	0.00100821	down
1	LOC_Os10g33130.1	LRR	14.0067	2.84364	0.395	7.19908	6.06e-13	1.64e-11	up
1	LOC_Os11g05240.1	G-LECTIN-P_G-LECTIN-S	4.35413	2.35032	0.738753	3.18147	0.00146532	0.00829283	up
1	LOC_Os11g10290.1	G-LECTIN-B_G-LECTIN-P_G-LECTIN-S	76.1937	1.09453	0.200814	5.45045	5.02e-08	7.59e-07	up
1	LOC_Os11g34570.1	GPI_ANCHORED	17.2941	1.59086	0.345897	4.59924	4.24e-06	4.62e-05	up
1	LOC_Os11g35450.1	LRR	133.112	1.43983	0.135785	10.6038	2.86e-26	2.03e-24	up
1	LOC_Os11g35660.1	LRR	12.7418	1.71727	0.464998	3.69307	0.000221561	0.00161982	up
3	LOC_Os01g06720.1	LRR	10.351	2.60742	0.761531	3.42391	0.00061726	0.00824633	up
3	LOC_Os02g06070.1	LRR	16.0324	1.91876	0.393566	4.87531	1.09e-06	4.59e-05	up
3	LOC_Os04g02920.1	LRR	70.639	1.14039	0.207212	5.50349	3.72e-08	2.38e-06	up
3	LOC_Os04g40440.1	LRR	9.44897	2.79177	0.608542	4.58764	4.48e-06	0.000147078	up
3	LOC_Os08g16580.1	LRR	5.97611	2.45246	0.805792	3.04354	0.00233811	0.0228363	up
3	LOC_Os11g34570.1	GPI_ANCHORED	17.2941	1.13932	0.344711	3.30515	0.00094924	0.0115787	up
6	LOC_Os02g06070.1	LRR	16.0324	1.37466	0.427671	3.21429	0.00130765	0.0230014	up
12	LOC_Os04g32950.2	L-LECTIN	155.69	-1.05314	0.288112	-3.65531	0.000256871	0.0172446	down

## Sheet: S9_RP_RBF_RLCK_DEG
Table S9: Rice plant treated with rice blast fungus OsRLCK DEGs
Time(d)	Gene_ID	RLCK_family	baseMean	log2FoldChange	lfcSE	stat	pvalue	padj	result
1	LOC_Os01g39970.1	RLCK-IXb	55.9502	-1.20401	0.242206	-4.97104	6.66e-07	9.99e-06	down
1	LOC_Os01g60700.2	RLCK-II	28.2684	1.09931	0.417259	2.63459	0.0084239	0.0382538	up
1	LOC_Os02g02040.1	RLCK-XVI	11.9098	5.59889	1.50726	3.71462	0.000203511	0.00164894	up
1	LOC_Os02g43290.1	RLCK-XIII	21.7312	1.38602	0.397129	3.49011	0.000482826	0.00349242	up
1	LOC_Os02g44610.1	RLCK-IXb	10.7607	1.54413	0.557115	2.77165	0.00557724	0.0273647	up
1	LOC_Os02g57700.1	RLCK-IXb	6.05787	2.6062	0.702419	3.71033	0.000206991	0.00167391	up
1	LOC_Os03g08170.1	RLCK-VIIa-2	57.0435	1.42378	0.270032	5.27265	1.34e-07	2.31e-06	up
1	LOC_Os03g12520.1	RLCK-VIII	14.8253	-1.18475	0.413792	-2.86315	0.00419448	0.0216595	down
1	LOC_Os03g29410.1	RLCK-VIIa-2	24.5656	2.2528	0.475119	4.74154	2.12e-06	2.86e-05	up
1	LOC_Os04g41310.2	RLCK-VIII	7.52753	-3.47834	1.26065	-2.75917	0.00579487	0.0282952	down
1	LOC_Os06g45350.2	RLCK-VI	464.372	1.02178	0.152877	6.68363	2.33e-11	8.06e-10	up
1	LOC_Os06g45350.5	RLCK-VI	79.5001	1.05825	0.212896	4.97074	6.67e-07	1e-05	up
1	LOC_Os07g48730.1	RLCK-VIIa-2	4.4075	3.20606	1.16192	2.75927	0.0057931	0.0282952	up
1	LOC_Os08g35600.1	RLCK-VIIa-2	28.9961	1.31513	0.319854	4.11167	3.93e-05	0.000387275	up
1	LOC_Os09g36320.1	RLCK-VIIa-2	43.8503	1.24121	0.322984	3.84294	0.000121569	0.00104731	up
2	LOC_Os02g44610.1	RLCK-IXb	10.7607	2.60482	0.501795	5.191	2.09e-07	4.34e-06	up
2	LOC_Os02g57700.1	RLCK-IXb	6.05787	4.50732	1.28827	3.49874	0.000467464	0.00399412	up
2	LOC_Os03g12520.1	RLCK-VIII	14.8253	-1.25852	0.378989	-3.32072	0.000897841	0.00692057	down
2	LOC_Os03g29410.1	RLCK-VIIa-2	24.5656	1.34605	0.445863	3.01897	0.00253636	0.0164837	up
2	LOC_Os06g37620.1	RLCK-IXb	134.386	1.10285	0.189303	5.82585	5.68e-09	1.7e-07	up
2	LOC_Os08g35600.1	RLCK-VIIa-2	28.9961	1.22336	0.271665	4.50318	6.69e-06	9.76e-05	up
2	LOC_Os09g36320.1	RLCK-VIIa-2	43.8503	1.27221	0.29683	4.286	1.82e-05	0.000236408	up
2	LOC_Os10g25550.1	RLCK-VIIa-2	28.9365	1.69827	0.326099	5.20783	1.91e-07	4e-06	up
3	LOC_Os02g57700.1	RLCK-IXb	6.05787	3.55863	1.14883	3.09762	0.00195084	0.0142283	up
3	LOC_Os04g58750.1	RLCK-XII-1	101.233	1.02319	0.35279	2.90027	0.00372837	0.024072	up
3	LOC_Os10g25550.1	RLCK-VIIa-2	28.9365	1.04599	0.316414	3.30575	0.000947218	0.00780958	up

## Sheet: S10_SC_Chitin_RLCK_DEG
Table 10: Rice suspension cells treated with chitin OsRLCK DEGs
Time(h)	Gene_ID	RLCK_family	baseMean	log2FoldChange	lfcSE	stat	pvalue	padj	result
1	LOC_Os01g15470.1	RLCK-VIIa-1	221.9	1.00497	0.153539	6.54538	5.93e-11	1.31e-09	up
1	LOC_Os01g47470.1	RLCK-V	202.653	1.62486	0.146732	11.0737	1.68e-28	1.38e-26	up
1	LOC_Os01g63280.2	RLCK-IV	6.80095	3.10512	0.928147	3.3455	0.00082133	0.00505506	up
1	LOC_Os02g02600.1	RLCK-VIIa-2	633.578	1.62904	0.100097	16.2746	1.49e-59	4.67e-57	up
1	LOC_Os02g44610.1	RLCK-IXb	69.1719	2.64647	0.225453	11.7385	8.09e-32	7.88e-30	up
1	LOC_Os02g57560.1	RLCK-IV	41.1961	1.83769	0.289295	6.3523	2.12e-10	4.38e-09	up
1	LOC_Os03g03890.1	RLCK-VIIa-2	35.1575	1.83573	0.285831	6.42244	1.34e-10	2.85e-09	up
1	LOC_Os03g05470.1	RLCK-IV	199.499	2.54229	0.109723	23.1701	9.13e-119	1.55e-115	up
1	LOC_Os03g29410.1	RLCK-VIIa-2	293.525	1.80647	0.203414	8.88074	6.64e-19	2.96e-17	up
1	LOC_Os03g61060.1	RLCK-IV	18.8591	1.4377	0.475666	3.02251	0.0025069	0.0130971	up
1	LOC_Os04g41310.1	RLCK-VIII	5.51566	2.43618	0.767814	3.17288	0.00150935	0.00851051	up
1	LOC_Os04g42480.1	RLCK-IV	523.144	1.23469	0.0707334	17.4555	3.12e-68	1.47e-65	up
1	LOC_Os04g45920.1	RLCK-VIIa-2	89.8565	1.37857	0.22052	6.25146	4.07e-10	8.05e-09	up
1	LOC_Os04g47620.1	RLCK-VIIa-2	53.5282	1.02027	0.246104	4.1457	3.39e-05	0.000303539	up
1	LOC_Os04g56110.1	RLCK-Os	318.605	1.28944	0.087137	14.7979	1.51e-49	3.26e-47	up
1	LOC_Os04g56120.1	RLCK-Os	59.4154	1.05323	0.2009	5.24256	1.58e-07	2.22e-06	up
1	LOC_Os06g10160.1	RLCK-VIIa-2	63.2208	1.59325	0.28793	5.53347	3.14e-08	4.91e-07	up
1	LOC_Os06g37620.1	RLCK-IXb	1035.11	1.1534	0.0789508	14.609	2.46e-48	4.92e-46	up
1	LOC_Os06g51170.1	RLCK-VIIa-2	114.379	1.24151	0.128801	9.63898	5.47e-22	2.95e-20	up
1	LOC_Os07g04810.1	RLCK-Os	83.9156	-1.39129	0.434578	-3.20147	0.00136727	0.00782187	down
1	LOC_Os07g04810.2	RLCK-Os	19.4393	6.73426	1.6946	3.97394	7.07e-05	0.000587936	up
1	LOC_Os08g35600.1	RLCK-VIIa-2	20.3138	1.22224	0.369766	3.30544	0.000948276	0.00571901	up
1	LOC_Os09g27010.1	RLCK-VIIa-2	232.322	1.12102	0.214201	5.23349	1.66e-07	2.32e-06	up
1	LOC_Os09g36320.1	RLCK-VIIa-2	379.423	1.25655	0.0760732	16.5177	2.74e-61	9.2e-59	up
1	LOC_Os09g39620.1	RLCK-IXb	109.568	1.79418	0.198935	9.01892	1.9e-19	8.82e-18	up
1	LOC_Os10g01060.1	RLCK-IXb	313.196	1.58206	0.0927789	17.0519	3.38e-65	1.4e-62	up
1	LOC_Os10g25550.1	RLCK-VIIa-2	214.921	1.25981	0.14727	8.5544	1.18e-17	4.81e-16	up
1	LOC_Os10g40060.2	RLCK-IXb	47.8102	1.98818	0.694315	2.86351	0.00418976	0.0201701	up
1	LOC_Os11g25510.1	RLCK-Os	38.1068	2.49811	0.288785	8.6504	5.13e-18	2.14e-16	up
3	LOC_Os06g10160.1	RLCK-VIIa-2	63.2208	-1.13768	0.305062	-3.72934	0.000191985	0.00329285	down
6	LOC_Os10g30600.2	RLCK-VIIa-2	27.4097	1.7781	0.473108	3.75834	0.000171044	0.0054277	up
12	LOC_Os01g20900.3	RLCK-VIII	45.7542	9.21962	1.66261	5.54527	2.93e-08	1.42e-05	up
12	LOC_Os02g53750.1	RLCK-VIIa-2	191.473	1.07893	0.257417	4.19136	2.77e-05	0.003528	up
12	LOC_Os02g53750.2	RLCK-VIIa-2	75.2653	1.20175	0.342495	3.50882	0.000450103	0.0263158	up

[truncated: 8 more sheets: S11_RP_RBF_TF_DEG, S12_SC_Chitin_TF_DEG, S13_overlapping_DEGs, S14_known_RLK_RLP, S15_RLCKs_identified_non_DEG, S16_RLK_RLP_positive_control, S17_RLK_RLP_candidate, S18_primer]
